# Supplementary material for: Genome-Wide Analysis Reveals a Major Role in Cell Fate Maintenance and an Unexpected Role in Endoreduplication for the Drosophila FoxA Gene Fork Head
Source: PLoS One. 2011 Jun 16;6(6):e20901. doi: 10.1371/journal.pone.0020901 (PMC3116861; doi:10.1371/journal.pone.0020901)
Supplement: Table S1 — Summary of the results from the large-scale in situ hybridization analysis of SG genes in fkh mutants. Column 1 indicates the CG assignment, column 2, the gene name if one has been given, column 3, the cDNA used for the in situ analysis, column 4, if expression changed or not, column 5, how expression changed, if it did, column 5, gene function based on Gene Ontology term assignments, and column 6, whether the gene is known to be a CrebA target or not, based on the microarray analysis [37]. (XLS) [file pone.0020901.s002.xls]

## Sheet: early
Early expressed genes
CG number	Gene symbol	cDNA	SG expression in fkh mutants	Group	Gene function
CG10627		LD02044	changed	decreased	metabolism
CG33713		GM05135	changed	decreased	metabolism
CG6741	a	GH21134	changed	decreased	cytoskeleton/junction
CG33555	btsz	IP13955	changed	decreased	cytoskeleton/junction
CG3171	Tre1	RE07751	changed	decreased	signal transduction
CG6501	ns2	SD08095	changed	decreased	cell proliferation
CG32269		RE37218	changed	decreased	proteolysis
CG32137		RE18568	changed	decreased	unknown
CG42648	mRpS34	RH64455	changed	decreased and upregulated later	metabolism
CG17725	Pepck	RH57538	changed	decreased and upregulated later	metabolism
CG31028		RE50384	changed	upregulated later	metabolism
CG5493		RH34904	changed	upregulated later	metabolism
CG9653	brk	SD02279	changed	upregulated later	transcription factor
CG10021	bowl	LD15350	changed	upregulated later	transcription factor
CG10704	toe	GH22493	changed	upregulated later	transcription factor
CG42865	trh	RH17284	changed	upregulated later	transcription factor
CG1499	nyo	RE37929	changed	upregulated later	cytoskeleton/junction
CG34360		RE66512	changed	upregulated later	transporter
CG5661	Sema-5c	RE68041	changed	upregulated later	signal transduction
CG33275		GM01778	changed	upregulated later	signal transduction
CG7702		LP06937	changed	upregulated later	unknown
CG9005		GH03947	changed	upregulated later	unknown
CG15162	MESR3	RE28259	changed	upregulated later	unknown
CG1273		RE03558	changed	upregulated later	unknown
CG1463		GM05421	not changed
CG1771	mew	GH14509	not changed
CG1897	Dr	LD04235	not changed
CG1969		LD40766	not changed
CG2812		RE32047	not changed
CG3725	Ca-P60A	GH26644	not changed
CG3949	hoip	GM23079	not changed
CG4008	und	GH03119	not changed
CG4608	bnl	GH08887	not changed
CG5033		LD23326	not changed
CG5258	NHP2	RH66170	not changed
CG5345	Eip55E	LD22255	not changed
CG13185		SD07158	not changed
CG6965	mthl5	RE27241	not changed
CG7023		RE52890	not changed
CG7421	Nopp140	LD14807	not changed
CG7654	Tom20	LD34461	not changed
CG8118	mam	GH07841	not changed
CG8186	Vha36-1	GH12958	not changed
CG8320		RE03116	not changed
CG9246		LD46269	not changed
CG9253		RE27528	not changed
CG9809	Spargel	RE59722	not changed
CG10009	Noa36	LD37139	not changed
CG33505	U3-55K	LD17611	not changed
CG10798	dm	LD32539	not changed
CG10903		RE22146	not changed
CG10967	Atg1	LD18893	not changed
CG11188		RE30678	not changed
CG12131	Adam	GH12681	not changed
CG12909		LD31988	not changed
CG14066	larp	GM07509	not changed
CG15433	Elp3	RE35395	not changed
CG33316	sick	AT07927	not changed
CG8983	ERp60	GH07574	not changed

## Sheet: continuously
Continuously expressed genes
CG number	Gene symbol	cDNA	SG expression in fkh mutants	Group	Gene function	CrebA target?
CG1546	PH4alphaSG2	LP12267	changed	decreased	metabolism
CG6207	GlcAT-P	LD23788	changed	decreased	metabolism
CG1486		GH01474	changed	decreased	metabolism
CG4798	l(2)k01209	LD03595	changed	decreased	metabolism
CG7870	wol	GH09240	changed	decreased	metabolism
CG8708		GH18356	changed	decreased	metabolism
CG10315	eIF2B-delta	LD05345	changed	decreased	metabolism
CG1049	Cct1	LD46058	changed	decreased	secretion & endocytosis
CG6634	mid	RE27439	changed	decreased	transcription factor
CG15094		RE35348	changed	decreased	transporter
CG42250	lqfR	GH02671	changed	decreased	cell proliferation
CG30291		GH19637	changed	decreased	cell proliferation
CG6364		LD13909	changed	decreased	phagocytosis
CG9318		LD10560	changed	decreased	unknown
CG12360		LD11819	changed	decreased	unknown
CG13159		RE25177	changed	decreased	unknown
CG14039	qtc	SD06355	changed	decreased	unknown
CG30497		LD12127	changed	decreased	unknown
CG5021		RE32705	changed	decreased	unknown
CG9186		LP01162	changed	only late expression lost	metabolism	Yes
CG9302		SD08104	changed	only late expression lost	metabolism	Yes
CG9614	pip	RE07829	changed	only late expression lost	metabolism	Yes
CG1749		RE51892	changed	only late expression lost	metabolism	Yes
CG2358	Spase 18/21	RH08585	changed	only late expression lost	secretion & endocytosis	Yes
CG3564	CHOp24	GH04989	changed	only late expression lost	secretion & endocytosis	Yes
CG4848		GH23636	changed	only late expression lost	secretion & endocytosis	Yes
CG8268	Srp9	RE23260	changed	only late expression lost	secretion & endocytosis	Yes
CG8583	sec63	RE14391	changed	only late expression lost	secretion & endocytosis	Yes
CG11061	GM130	GH01913	changed	only late expression lost	secretion & endocytosis	Yes
CG11500	Spase12	RE02772	changed	only late expression lost	secretion & endocytosis	Yes
CG10130	Sec61beta	RH61539	changed	only late expression lost	secretion & endocytosis	Yes
CG11785	bai	RE52411	changed	only late expression lost	secretion & endocytosis	Yes
CG2522	Gtp-bp	LD25651	changed	only late expression lost	secretion & endocytosis	Yes
CG1967	p24-1	RE49489	changed	only late expression lost	secretion & endocytosis	Yes
CG1250	sec23	GH01163	changed	only late expression lost	secretion & endocytosis	Yes
CG12952	sage	RE59356	changed	only late expression lost	transcription factor	Yes
CG9706		SD08430	changed	only late expression lost	transporter	Yes
CG1937	sip3	LD10488	changed	only late expression lost	metabolism	no
CG5353	Aats-thr	GH20022	changed	only late expression lost	metabolism	no
CG6177	ldlCp	RE06205	changed	only late expression lost	secretion & endocytosis	no
CG11857		RE24638	changed	only late expression lost	secretion & endocytosis	no
CG6202	Surf4	RE62265	changed	only late expression lost	secretion & endocytosis	no
CG7450	CrebA	RE64328	changed	only late expression lost	transcription factor	no
CG30092	jbug	GH03013	changed	only late expression lost	cytoskeleton/junction	no
CG4552		AT03044	changed	only late expression lost	phagocytosis	no
CG9175		GH07831	changed	only late expression lost	unknown	no
CG3373	Hmu	LD05036	not changed
CG3479	osp	LD14119	not changed
CG3539	Slh	LD38616	not changed
CG3832	Phm	GH12243	not changed
CG4051	egl	RE33408	not changed
CG6605	BicD	LD17129	not changed
CG7199	Hr78	GH08073	not changed
CG7359	Sec22	LD45288	not changed
CG42670	ps	AT03366	not changed
CG8182	GalNAc-T1	LD13143	not changed
CG8386		LD28985	not changed
CG8573	su(Hw)	LD15893	not changed
CG9415	Xbp1	GH09250	not changed
CG16807	roq	LD12033	not changed
CG17271		LD16191	not changed
CG31352		SD01878	not changed
CG32276		RE27904	not changed

## Sheet: late
Late expressed genes
CG number	Gene symbol	cDNA	SG expression in fkh mutants	Group	Gene function
CG10175		RE02195	changed	decreased	metabolism
CG12750	ncm	SD04745	changed	decreased	metabolism
CG3671	Mvl	LD24465	changed	decreased	transporter
CG13506		RE21686	changed	decreased	unknown
CG14756		RE44034	changed	decreased	unknown
