# Supplementary material for: Genome-Wide Analysis Reveals a Major Role in Cell Fate Maintenance and an Unexpected Role in Endoreduplication for the Drosophila FoxA Gene Fork Head
Source: PLoS One. 2011 Jun 16;6(6):e20901. doi: 10.1371/journal.pone.0020901 (PMC3116861; doi:10.1371/journal.pone.0020901)
Supplement: Table S2 — Fkh-dependent genes identified by the microarray analysis. Column 1 indicates the gene symbol or CG assignment, column 2, the gene name or CG assignment, column 3, fold-change in expression (fkh vs WT), and column 4, p-value (fkh vs WT) based on three independent samples of WT and three independent samples of fkh mutant embryos. (XLS) [file pone.0020901.s003.xls]

## Sheet: downregulated
Downregulated genes	Fold change < -1.4, p-value < 0.05
Gene Symbol	Gene Name	Fold-Change (fkh vs. WT)	p-value (fkh vs. WT)
Jon44E	Jonah 43E	-36.6723	7.46153e-08
CG6372	CG6372	-23.863	3.67473e-05
dro5	Drosomycin B	-18.9545	8.75346e-05
sina	anon-fast-evolving-2H7	-16.4939	3.08118e-06
Cyp6a8	cytochrome P450 related AF5	-13.4826	3.27385e-05
pnt	pointed	-12.5558	6.4475e-06
CG14111	CG14111	-8.17746	0.000181906
mub	mushroom bodies	-8.00413	0.00119591
CG9279 /// DmirCG9279	CG9279 /// CG9279	-7.58335	1.17813e-05
CG32483	CG32483	-7.3252	2.0196e-05
bbx /// waw	bobby sox /// waclaw	-6.64939	0.000242937
ida	imaginal discs arrested	-6.32585	0.000142142
path	pathetic	-5.91069	0.00675063
smp-30	Drosophila cold acclimation gene	-5.6736	0.000107641
GATAe	GATAe	-5.18411	0.000165207
CG18088	CG18088	-4.87823	0.000654132
CG33099	CG33099	-4.83619	0.00013957
RpL28	Ribosomal protein L28	-4.78351	2.39872e-05
CG7702	connectin-like	-4.485	7.86558e-06
CG7878	CG7878	-4.47407	6.0159e-06
CG33093	CG33093	-4.46538	5.66804e-05
CG9961	CG9961	-4.44828	2.06841e-05
CG6834	CG6834	-4.37493	0.000544065
CG15890	CG15890	-4.32367	0.000135047
GstE5	Glutathione S transferase E5	-4.22847	1.06826e-05
CG33494	CG33494	-4.1897	0.0184483
CG32243	CG32243	-4.16184	0.00263208
kuk	kugelkern	-4.16115	0.000112562
LysX	Lysozyme X	-4.12837	0.00304771
MESR3	Misexpression suppressor of ras 3	-4.09837	0.000100739
CG6983	CG6983	-4.09624	3.73783e-05
cdi	center divider	-4.08894	0.000567991
CG15128	CG15128	-4.04057	0.000671748
w	white	-4.02556	2.72703e-05
Map205	Microtubule-associated protein 205	-4.02147	0.004882
Tl	Toll	-3.92699	0.000110081
CG15484	CG15484	-3.79769	8.04334e-06
CG2065	CG2065	-3.74897	0.0010399
exex	extra-extra	-3.68498	0.000464627
Sema-5c	Semaphorin 5C	-3.67919	0.000503843
CG14239	CG14239	-3.57871	0.0310523
CG4650	CG4650	-3.57082	0.000481512
Prosap	Prosap	-3.56294	0.00156009
Cyp6d5	Cyp6d5	-3.55945	0.0013708
CG11714 /// Fuca	CG11714 /// alpha-L-fucosidase	-3.52396	0.000519553
ird5	LPS-responsive kinase	-3.45254	0.00132322
Cyp309a2	Cyp309a2	-3.41817	3.56543e-05
GstE9	Glutathione S transferase E9	-3.39737	0.000542344
CG17026	CG17026	-3.35688	0.00288066
DNaseII	acid DNase	-3.34929	0.000166499
ry	Rosy	-3.30775	4.29352e-05
SpdS	Spermidine Synthase	-3.29601	0.000183481
Tsp42Er	tetraspanin 42E	-3.25895	0.000436286
Pimet	CG12367	-3.22343	0.000739401
CG4089	CG4089	-3.21662	0.000594424
ps	pasilla	-3.21295	0.00143324
CG12885	CG12885	-3.21014	0.0188511
CG6753	CG6753	-3.18893	0.000217
CG32039	CG32039	-3.11269	6.53141e-05
pip	pipe	-3.10451	0.000287742
CG33232 /// DmirCG33232	villin-like /// CG33232	-3.07513	0.0035427
CG18765	CG18765	-3.05503	0.000977159
Chro	Chromator	-2.95681	0.00127986
Sox21a	Sox21a	-2.94644	0.000161548
Gsc	Muenster 72	-2.89827	0.000718142
CG10924	CG10924	-2.88767	4.06939e-05
CG3502	CG3502	-2.88291	0.00773319
Tsf3	Transferrin 3	-2.83072	0.000517938
Aos1	Ubiquitin activating enzyme	-2.80663	7.44088e-06
car	carnation	-2.80501	0.000961647
CG9455	CG9455	-2.79815	0.000529788
wntD	wnt inhibitor of Dorsal	-2.78948	0.00269177
CG7879 /// DmirCG7879	CG7879 /// CG7879	-2.78936	9.1533e-05
CG8745	CG8745	-2.71759	0.00166015
CG11851	CG11851	-2.71375	0.000928124
CG9222	CG9222	-2.69134	0.00967982
Mkp3	MKP-like	-2.68679	0.000350527
CS-2	Chitin Synthase A	-2.67852	0.000637621
hth	dorsotonals	-2.67523	7.53621e-05
CG12493	CG12493	-2.66554	0.00163203
CG2064	CG2064	-2.65909	0.0001889
CG30265	CG30265	-2.65476	0.00227915
CG9027	CG9027	-2.64829	0.000598171
Gmap	lethal (1) G0168	-2.64753	0.000470632
CG15628	CG15628	-2.64533	0.00328665
CG2930	CG2930	-2.6443	0.000331875
CG16888	CG16888	-2.6365	6.80291e-05
ZnT35C	CG3994	-2.62221	0.000988586
net	net	-2.61274	0.0267844
CG13088	CG13088	-2.60354	0.000509639
CG31141	CG31141	-2.60197	0.00216285
mthl5	Mth-like 5	-2.5895	0.00270856
CG6071	CG6071	-2.5847	0.00500638
CG32706 /// CG6999	CG32706 /// CG6999	-2.58177	0.00236772
CG31688	CG31688	-2.57918	0.00738676
CG32053	CG32053	-2.57322	0.00177835
CG11327	CG11327	-2.56739	0.0408088
CG34376	CG13845	-2.56567	0.000901502
CG11407	CG11407	-2.52291	0.00480108
CG13742	CG13742	-2.51237	0.0022867
bru-2	bruno-2	-2.51216	9.90424e-05
CG12290	CG12290	-2.50307	0.00257369
CG5969	CG5969	-2.50024	0.000140585
CG30424	CG30424	-2.49543	0.00141044
CG31751	constitutive transcript	-2.49322	0.000839314
CG32595	CG32595	-2.46857	0.000686523
Su(dx)	Suppressor of deltex	-2.46632	0.00126087
Rev1	Rev1	-2.46628	0.00143826
CG13822	CG13822	-2.46265	0.000212727
pnr	pannier	-2.45545	0.000272719
CG18213	CG18213	-2.446	0.0140207
CG6752	CG6752	-2.4414	0.000116525
CG15526	CG15526	-2.44125	8.14811e-05
His2A:CG31618 /// His2A:CG33808 /// His2A:CG33814 /// His2A:CG33817 /// His2A:CG33820 /// His2A:CG33823 /// His2A:CG33826 /// His2A:CG33829 /// His2A:CG33832 /// His2A:CG33835 /// His2A:CG33838 /// His2A:CG33841 /// His2A:CG33844 /// His2A:CG33847 /// His2A:CG33850 /// His2A:CG33853 /// His2A:CG33856 /// His2A:CG33859 /// His2A:CG33862 /// His2A:CG33865	His2A:CG31618 /// His2A:CG33808 /// His2A:CG33814 /// His2A:CG33817 /// His2A:CG	-2.4385	0.0135927
bib	big brain	-2.43808	0.00515538
CG32512	CG32512	-2.43219	0.0150353
CG15094	CG15094	-2.42798	0.000261555
Rpt3R	Rpt3R	-2.42689	0.00469864
htt	huntingtin	-2.42562	0.00162262
CG12825	CG12825	-2.41286	0.000254573
CG14757	CG14757	-2.41154	0.000454526
CG6830	CG6830	-2.40499	0.000212333
Bili	CG11848	-2.40179	0.00618686
bnl	fibroblast growth factor	-2.40159	0.019321
CG32679	CG32679	-2.39834	0.00028456
Ggamma1	G protein gamma 1	-2.38806	0.000234685
CG10469	CG10469	-2.38375	0.0018708
DNApol-alpha60	DNA polymerase alpha 58,000 beta subunit	-2.3818	0.000577017
CG12325	CG12325	-2.37854	0.00338985
CG34314 /// Rad1	--- /// Rad1	-2.37829	0.000204036
CG32436	CG32436	-2.36593	0.00110107
CG32195	CG32195	-2.36362	0.000144211
ppk19	pickpocket 19	-2.36355	0.00159534
mle	no action potential	-2.36167	0.00159635
mbc	Myoblast City	-2.35737	0.00157512
sisA	sisterless A	-2.34943	0.00401341
CG7800	CG7800	-2.34021	1.25749e-05
CG9945	CG9945	-2.33748	0.00127332
phr	photolyase	-2.32826	0.000160207
CG32982	CG32982	-2.32762	0.00117759
CG31131 /// CG31253	CG31131 /// CG31253	-2.32449	0.0117427
CG13243	CG13243	-2.31184	0.00412725
CG12963	CG12963	-2.31089	0.0382628
CG31373	CG31373	-2.30268	0.000130671
CG12821	CG12821	-2.30238	0.000487313
CG7194	CG7194	-2.29987	0.0110177
CG7864	CG7864	-2.29751	9.75317e-05
CG8066	CG8066	-2.29151	0.00341842
CG16985	CG16985	-2.28843	0.000104589
CG3326	fidgetin_DROME	-2.28527	5.66057e-05
CG32207	CG32207	-2.28436	0.000862578
Mis12	CG18156	-2.28127	0.000732709
CG1271	CG1271	-2.2722	0.00169512
byn	Brachyenteron	-2.27026	0.000657258
CG7059	CG7059	-2.27004	0.00322125
Smvt	CG2191	-2.26503	0.00974186
CG32251	CG32251	-2.25796	0.00814824
CG10445	CG10445	-2.25794	0.000632338
CG32210 /// DmirCG32210	CG32210 /// CG32210	-2.25771	0.000116283
CG13800	CG13800	-2.25745	0.0032421
CG16758	CG16758	-2.25456	0.000347374
CG10089	MKP-like	-2.25231	0.000110899
Atx-1 /// CG4542	Ataxin-1 /// CG4542	-2.25221	0.00744642
m1	E(spl) region transcript m1	-2.2517	0.00155686
CG15535	CG15535	-2.24901	0.00329931
CG14174	CG14174	-2.23539	0.000230764
CG16718	CG16718	-2.22367	0.0117636
nito	One Twenty Two	-2.21906	0.000130175
CG32313	CG32313	-2.21623	0.00208593
CG33214	CG33214	-2.20889	0.000105428
CG3838	CG3838	-2.20823	0.00334829
CG31886	CG31886	-2.20754	0.000361538
CG13890	CG13890	-2.20557	5.59959e-05
CG7137	Gene 3	-2.20386	0.000227717
CG18343	CG18343	-2.19797	0.00855239
CG8768	CG8768	-2.19424	0.00249463
l(2)06496	dynactin, p24 subunit	-2.18993	0.00150013
Rph	dm-rabphilin	-2.17818	0.00281722
CG31054 /// CG4849	CG31054 /// CG4849	-2.17648	0.00450186
Sodh-2	Sorbitol dehydrogenase-2	-2.17622	0.00202458
phr6-4	photolyase	-2.17198	0.00064185
CG13185	CG13185	-2.16829	0.00201072
CG5181	CG5181	-2.15919	5.41066e-05
CG13795 /// DsecCG13795	CG13795 /// ---	-2.15736	0.000913516
CG34025	CG34025	-2.15613	0.00624744
Ance-2	Ance-2	-2.15535	0.00203638
CG34449	---	-2.15402	0.000505594
CG5757	CG5757	-2.14597	3.8552e-05
sca	scabrous	-2.1432	0.00115476
CG11582	CG11582	-2.14314	0.00237544
CG14196	CG14196	-2.14176	0.000658117
CG18375	CG18375	-2.13956	0.00219117
mia	TBP-associated factor 60kD-2	-2.13762	0.00264726
raps	Partner of Inscuteable	-2.1299	0.00222037
CG16790	CG16790	-2.12976	0.0005011
Nhe1	Nhe1	-2.12908	0.000628504
Klp98A	Kinesin-like protein at 98A	-2.12637	0.000205828
CG10013 /// DvirGJ23308	CG10013 /// CG10013	-2.12448	0.0320694
Snoo	Sno-oncogene	-2.11308	0.012232
CG16908	CG16908	-2.10893	0.000881318
Rat1	CG10354	-2.10885	0.000793659
Cdk8	Cyclin-dependent kinase 8	-2.10216	0.00130985
CG5130	CG5130	-2.09412	0.0182998
CG14014	CG14014	-2.09358	0.0426234
CREG	cellular repressor of E1A-stimulated genes	-2.09344	0.00126876
CG13907	CG13907	-2.08112	0.00440812
CG12250	CG12250	-2.08033	0.00151786
CG10064	CG10064	-2.07833	0.000661717
mei-217 /// mei-218	mei-217 /// transcript c	-2.07452	0.0157074
dan	Tintin	-2.0714	0.0152627
halo	halo	-2.06914	0.00578823
CG1116	CG1116	-2.06888	0.00149853
Irk3	Inwardly rectifying potassium channel 3	-2.06632	0.0110055
CG5493	CG5493	-2.06588	0.0300493
CG14252	CG14252	-2.06466	0.00133139
CG10512	CG10512	-2.06066	0.0232245
CG3344	CG3344	-2.06058	0.000884611
CG3085	CG3085	-2.05599	2.96834e-05
CG8083	CG8083	-2.0554	0.00270171
CG34328	---	-2.05305	0.000364432
CG3097	CG3097	-2.0488	0.0244308
CG42303 /// CG42304	--- /// ---	-2.04772	0.000140801
CG3893	CG3893	-2.04421	0.000806832
bap	bagpipe	-2.0403	0.000254955
oho23B	Ribosomal protein S21	-2.03355	3.74461e-06
spn-B	Spindle-B	-2.03169	0.00132853
TBPH	TBPH	-2.03012	0.00884576
CG13217	CG13217	-2.02854	0.000132724
CG32485	CG32485	-2.02374	0.046105
CG32495 /// GS	CG32495 /// Glutathione Synthetase	-2.02198	0.00156058
CG13323	CG13323	-2.02072	0.000703767
Spase22-23	Spase 22/23-subunit	-2.01974	0.0131759
CG5174	CG5174	-2.01816	0.00548213
Pka-C3	Protein-kinase-like-72A	-2.01811	0.0394393
CG32054	CG32054	-2.01704	0.00190874
Inos	myo-inositol-1-phosphate-synthase	-2.01616	0.00250331
mnd	minidiscs	-2.01517	0.0282585
CG7112	CG7112	-2.0145	0.000646858
CG31002	CG31002	-2.01278	0.00678958
CG30187	CG30187	-2.0069	0.00306641
CG14216	CG14216	-2.00598	0.00154353
tub	tube	-1.99434	0.0119925
RhoGAP71E	RhoGAP71E	-1.99317	0.000878582
CG5414 /// DmirCG5414	CG5414 /// CG5414	-1.9929	0.000258833
Fancd2	Fancd2	-1.98898	0.00998154
blue	bluestreak	-1.98654	0.000653663
Ctr1B	Copper transporter 1B	-1.98613	0.0027266
CG34195	---	-1.98398	0.003108
CG32448	CG32448	-1.98209	0.000417354
CG15696	CG15696	-1.98131	0.00133497
htl	Heartless	-1.97617	0.0223705
CG7341	CG7341	-1.97528	0.00117704
CG6364	CG6364	-1.9706	0.00281571
CG14450	CG14450	-1.96678	0.000816099
CG14322	CG14322	-1.95969	0.0170465
CG12182	CG12182	-1.95951	0.0148593
dia	diaphanous	-1.95821	0.00175799
CG31274 /// MESK4	CG31274 /// Misexpression suppressor of KSR 4	-1.95751	0.00174075
Rcd2	Reduction in Cnn Dots 2	-1.9524	0.00117136
CG11052	CG11052	-1.95021	0.00275537
CG14857	CG14857	-1.94999	0.000536564
CG15556	CG15556	-1.94899	0.00612538
Fancl	Fancl	-1.94655	0.0014051
CG11755	CG11755	-1.94367	0.00497623
CG5191	CG5191	-1.93962	0.000621222
CG18596	CG18596	-1.93086	0.0110517
CG5746	CG5746	-1.93014	0.00487741
pdm2	POU domain protein 2	-1.92921	0.00215185
CG5514	CG5514	-1.92728	0.00429193
CG30410	CG30410	-1.92564	0.000277337
CG12490	CG12490	-1.92279	0.00742455
CG32640 /// CG32641	CG32640 /// CG32641	-1.91959	0.001403
CG10006	CG10006	-1.91915	0.0211473
CG13775	CG13775	-1.91782	0.00637743
CG12177	CG12177	-1.91714	0.0119765
CG16777	CG16777	-1.91637	0.000520815
CG11902	CG11902	-1.91631	0.0117448
CG6852	CG6852	-1.91437	5.92618e-06
CG34008	CG34008	-1.9115	0.000297103
Mekk1	Mekk1	-1.91048	0.0110484
CG15267	CG15267	-1.90769	0.00111556
Notum	wingful	-1.9067	0.00860447
Aps	Aps	-1.90668	0.0370978
tey	teyrha-meyrha	-1.90494	9.53256e-05
CG8408	CG8408	-1.90283	0.00508367
Pten	Pten	-1.90044	0.00247214
CG3353	CG3353	-1.8989	0.00242837
CG2241	CG2241	-1.89848	0.00537577
CG6628	CG6628	-1.89825	0.000598868
tacc	transforming acidic coiled-coil protein	-1.8982	0.00420687
CG5805	CG5805	-1.89689	0.00291558
CG42329	CG42329	-1.89672	0.00221425
CG5245 /// DpseGA26228	CG5245 /// ---	-1.89418	0.00612372
CG30287	CG30287	-1.88887	0.00857072
CG9526	CG9526	-1.88823	0.000749624
Nmdmc	NAD-dependent methylenetetrahydrofolate dehydrogenase	-1.88636	0.000173055
Aats-pro	Prolyl-tRNA synthetase	-1.88597	0.000826136
CG5322	CG5322	-1.88588	0.00621258
Best1	Bestrophin 1	-1.88003	0.00584473
spn-A	Spindle-A	-1.87822	7.93492e-05
HP6	CG15636	-1.87512	0.00629484
StIP	StIP	-1.87355	0.000941655
CG5724	CG5724	-1.86581	0.0016202
Six4	myotonix	-1.86575	0.0114658
RpS11	Ribosomal protein S11	-1.86496	0.00138359
CG3520	CG3520	-1.8645	0.0072988
Cys	cystatin	-1.86416	0.000106052
CG31953	CG31953	-1.86005	0.00566503
CG11275	CG11275	-1.85852	0.00310512
MED20	Mediator complex subunit 20	-1.85645	0.00149175
MED25	Mediator complex subunit 25	-1.85547	0.00174749
Trax	Translin associated factor X	-1.85411	0.047147
CG10195	CG10195	-1.85406	0.00155899
CG5463	CG5463	-1.85354	0.0214249
ana	medullaless	-1.85063	0.026558
hts	hu-li tai shao	-1.84943	0.000857738
CG6985	CG6985	-1.84726	0.00324365
DNApol-eta	DNApol-eta	-1.84595	0.027863
Edem1	CG3810	-1.84221	0.005734
CG10587 /// Scp2	CG10587 /// Calexcitin	-1.8409	0.0118867
phm	phantom	-1.83859	0.00353797
CG31278	CG31278	-1.83621	0.00340074
gt	giant	-1.8352	0.00314341
CG5524	CG5524	-1.83452	0.0278306
CG5987	CG5987	-1.83435	0.00137186
CG4616	CG4616	-1.83066	0.00038233
CG14302	CG14302	-1.8297	0.0123368
mod(mdg4)	Modifier67.2	-1.829	0.0308721
CG8654	CG8654	-1.82752	0.00957371
CG6006	CG6006	-1.82503	0.0129961
mid	neuromancer 2	-1.82503	0.00180057
CG6808	CG6808	-1.82472	0.0114423
ncm	nucampholin	-1.82443	0.000618885
tai	taiman	-1.82232	0.000159672
CG31812	CG31812	-1.82158	0.000196784
CG3191	CG3191	-1.82121	0.00503181
Marcal1	dsmarcal1	-1.81926	0.00423125
CG16965	CG16965	-1.81918	0.000486825
baz	Bazooka	-1.81787	0.0383819
pad	poils au dos	-1.81603	0.010566
tilB	touch insensitive larva B	-1.8139	0.00154601
DNApol-alpha50	DNA polymerase 50K	-1.81242	0.000467031
CG4771	CG4771	-1.8107	0.00265731
CG32856	CG32856	-1.80762	0.00174637
corn	cornetto	-1.8058	0.00270642
CG11406	CG11406	-1.80557	0.00159025
Ada	Adenosine deaminase	-1.80492	0.00152655
Oseg6	Oseg6	-1.80397	0.00329906
CG9444	CG9444	-1.80321	0.00210749
CG2196	CG2196	-1.80157	0.00363873
PH4alphaSG2	prolyl-4-hydroxylase-alpha SG2	-1.79891	0.000689224
Cpr47Ee	CG13222	-1.79823	0.0300231
CG5111	CG5111	-1.79569	0.00107878
Mnn1	Menin 1	-1.79158	0.0129245
CG8195	CG8195	-1.79058	0.00721441
CG8290	CG8290	-1.79027	0.016662
CG7408	CG7408	-1.78524	7.2501e-05
CG6204	CG6204	-1.78378	0.019883
CG32100	CG32100	-1.78248	0.0103552
CG8607	CG8607	-1.78225	0.00352746
CG14712	CG14712	-1.78206	0.0481565
tinc	tincar	-1.78149	0.00383735
CG33054	CG33054	-1.78143	0.00160108
CG31918	CG31918	-1.78059	0.0106403
Su(P)	Suppressor of ref(2)P sterility	-1.77891	0.000280442
scramb2	CG1893	-1.77782	0.00142831
pr-set7	pr-set7	-1.77546	0.0232731
CG7099	CG7099	-1.77487	0.00573088
Rad51C	Rad51C	-1.77478	0.00052335
CG10581	CG10581	-1.7731	0.00301889
CG5367	CG5367	-1.77145	0.00111938
sfl	diet-wingless	-1.77023	0.00504356
CG4306	CG4306	-1.76993	0.0167599
CG4884	CG4884	-1.76685	6.07942e-05
Or22a	Olfactory receptor 22A.1	-1.7666	0.00644054
CG14149	CG14149	-1.76564	0.0152584
Ndae1	Na[+]-driven anion exchanger 1	-1.76508	9.93228e-05
ventrally-expressed-protein-D	ventrally-expressed-protein-D	-1.76401	0.00395616
CG5359	CG5359	-1.76334	0.000189042
mib1	Mind Bomb	-1.7626	0.00413421
CG14881	CG14881	-1.76248	0.00498391
Dl	Delta	-1.75976	0.00613657
CG5116	CG5116	-1.75881	0.00133826
CG7601	CG7601	-1.75804	9.40545e-05
CG18628	CG18628	-1.7557	0.011444
CG7544	CG7544	-1.75252	0.00168276
Gen	XPG-like endonuclease	-1.75226	0.0127396
CG7637	CG7637	-1.7519	0.00139936
Rh4	rhodopsin	-1.75078	0.00319351
CG2118	3-methyl-crotonyl-CoA carboxylase	-1.75077	0.00419038
CG4575 /// gt	CG4575 /// giant	-1.74975	0.00465877
CG3709	CG3709	-1.74904	0.0186114
CG30383	CG30383	-1.74716	0.00865409
Chrac-14 /// mus201	Chrac-14 /// mutagen-sensitive 201	-1.74671	0.00696987
DNApol-epsilon	DNA polymerase epsilon	-1.74498	0.0089381
CG18545	CG18545	-1.74468	0.000979008
Sr-CII	Scavenger Receptor	-1.74298	0.0352093
DsimCG15323	---	-1.74282	0.028002
bbg	CG9587	-1.74135	0.0131621
AP-1sigma	AP-1sigma	-1.73949	0.0129203
granny-smith	granny smith	-1.73948	0.029277
comm3	comm3	-1.73812	0.00137442
CG4630	CG4630	-1.73399	0.00080944
Nnf1b	CG31658	-1.7325	0.000657994
DNApol-delta	DNA polymerase delta	-1.72886	0.00224368
CG9072	CG9072	-1.72841	0.0158704
sl	phospholipase Cgamma	-1.72839	0.00502346
CG9203 /// DmirCG9203	CG9203 /// CG9203	-1.72716	0.0144762
pbl	PEBBLE	-1.72678	0.00223831
CG32500 /// CG32857 /// CG33502	CG32500 /// CG32857 /// CG33502	-1.7267	0.000267841
CG8248	CG8248	-1.72571	0.00617024
CG34116	CG34116	-1.72536	0.000440602
Pole2	Pole2	-1.72304	0.00668312
sas-6	CG15524	-1.72249	0.0196246
dbr	debra	-1.72248	0.00701639
CG14980	CG14980	-1.72158	0.00387918
CG8247	CG8247	-1.72099	0.00671018
Cyp4e2	Cytochrome P450-4e2	-1.72076	0.0209303
lab	Labial	-1.71931	0.0187228
CG30020	CG30020	-1.71822	0.0375589
CG17806	CG17806	-1.71786	0.00624122
CG4440	CG4440	-1.71757	0.000132232
CG13692	CG13692	-1.71676	0.00504283
CG34234	---	-1.71674	0.0022864
nct	dNicastrin	-1.71643	0.000636458
ems	empty spiracles	-1.71301	0.000689362
CG1529	CG1529	-1.71271	0.0085121
CG6610	CG6610	-1.71245	0.00109922
CG34424	---	-1.71003	0.000776184
CG17249	CG17249	-1.70951	0.00178173
Spindly	CG15415	-1.70947	0.0217301
CG5964	CG5964	-1.7084	0.00440044
Hsp22 /// Hsp67Bb	heat shock protein hsp22 /// Gene 2	-1.70704	0.00404097
escl	esc-like	-1.7067	0.00204774
SAK	Sak kinase	-1.70073	0.0388453
exba	extra bases	-1.69943	0.00343709
Gas8	Growth arrest specific protein 8	-1.69708	0.00140269
CG6845	CG6845	-1.69682	0.0164622
raw	cyrano	-1.69598	2.87755e-05
sns	sticks and stones	-1.69442	0.0290315
Cdk5	Cyclin-dependent kinase 5	-1.69409	0.000659861
CG5776	CG5776	-1.69308	0.0143661
CG31313	CG31313	-1.69227	0.0122046
cutlet	gilead	-1.68986	0.00774977
CG14935 /// DsecCG14935	CG14935 /// ---	-1.68911	0.0137937
nmdyn-D7	nmdyn-D7	-1.68871	0.00390525
CG3973 /// DsimCG3973	CG3973 /// CG3973	-1.68811	0.00054781
ago	archipelago	-1.68735	0.000597373
CG11710	CG11710	-1.68539	0.00573653
didum	myosin V	-1.68418	0.0212284
l(3)87Df	lethal (3) 87Df	-1.68378	0.00606525
l(2)35Bg	transcription unit B	-1.68312	0.000985089
su(s)	suppressor of sable	-1.68111	6.21988e-05
mu2	mutator 2	-1.68091	0.00410346
Psc	Posterior sex combs	-1.68053	0.0136921
m4	E(spl) region transcript m4	-1.67966	0.00178336
CG9220	CG9220	-1.6785	0.0233488
CG11033	CG11033	-1.67836	0.000595801
CG5002	CG5002	-1.67775	0.00229269
asf1	anti-silencing factor 1	-1.67453	0.000781708
CG17650	CG17650	-1.6737	0.0125824
CG18643	CG18643	-1.67354	0.00730685
CG7600	CG7600	-1.67251	0.00292039
LBR	Lamin B receptor	-1.67206	0.0030375
skd	blind spot	-1.66999	0.0041501
CG2887	CG2887	-1.66808	0.00310973
stumps	heartbroken	-1.66804	0.000848383
Sucb	Sucb	-1.66739	0.0285084
Fak56D	Focal Adhesion Kinase	-1.66667	0.0331768
wdb	widerborst	-1.66618	0.00078674
Sse	separase	-1.66379	0.0016634
NELF-A	CG5874	-1.66365	0.00154606
gfzf	GST-containing FLYWCH zinc-finger protein	-1.66228	0.042392
btn	buttonless	-1.66169	0.00181011
CG12068	CG12068	-1.66108	0.00100377
mthl3	mth-like 3	-1.66001	0.00773444
CG8771	CG8771	-1.6599	0.0189112
Dhap-at	Glycerol 3-phosphate acyltransferase	-1.65902	0.00234296
CG14434	CG14434	-1.65811	0.00795087
CG31694	CG31694	-1.65541	0.0154954
AIF	Apoptosis Inducing Factor	-1.65505	0.000249498
c(2)M	crossover suppressor on 2 of Manheim	-1.65485	0.00398314
Rgl	Ral guanine nucleotide exchange factor 2	-1.65308	0.0118759
CG5933	CG5933	-1.65298	0.00351392
CG4662	CG4662	-1.65243	0.0046411
Dhc64C	dynein	-1.65117	0.00296675
tefu	telomere fusion	-1.65104	0.00800467
InR	insulin receptor	-1.6505	0.0148971
malpha	E(spl) region transcript malpha	-1.65048	0.00205544
CG32174 /// frc	CG32174 /// UDP-sugar transporter in 74C	-1.64989	0.00427978
CG12272	CG12272	-1.6492	0.00387775
CG10722	CG10722	-1.64887	0.00575607
Rbf2	Retinoblastoma-family protein 2	-1.64734	0.0117616
CG4351	CG4351	-1.64722	0.00102325
Cyp6a20	Cyp6a20	-1.64674	0.0270128
dos	Suppressor of sevenless-S11	-1.64544	0.0150021
CG8526	CG8526	-1.64517	0.0156601
CG30491	CG30491	-1.64503	0.021891
zwilch	zwilch	-1.64484	0.0172418
CG1492	CG1492	-1.64465	0.0431034
nub	CG15488	-1.64433	0.0119831
esc	extra sex combs	-1.64407	0.000365707
CG2177	CG2177	-1.64315	0.018541
CG31935	CG31935	-1.64246	0.00548446
beat-IIIc	beat-IIIc	-1.64148	0.00928008
Hip1	CG10971	-1.64113	0.0169849
CG14870	CG14870	-1.64093	0.0213981
CG18661	CG18661	-1.64066	0.00457753
CG12990	CG12990	-1.63841	0.00293453
CG5262	CG5262	-1.63812	0.0466379
HtrA2	HtrA2	-1.63668	0.0356694
CG32133	CG32133	-1.63553	0.0181655
spz3	Spz3	-1.63445	0.00336854
HLH54F	HLH54F	-1.63435	0.00818806
CG12972	CG12972	-1.6341	0.00953141
CG14969	CG14969	-1.63388	0.00853093
CG31469	CG31469	-1.63382	0.0015643
pgant6	polypeptide GalNAc transferase 6	-1.63367	0.00696518
l(3)L1231	lethal (3) L1231	-1.63322	0.00152093
CG14630 /// CG33082	Transcription unit B /// CG33082	-1.63268	0.000588262
RecQ4	RecQ4	-1.63215	0.00592559
nes	nessy	-1.63115	0.0290951
CG12236	CG12236	-1.63073	0.0116103
CHES-1-like	Checkpoint suppressor homologue	-1.6304	0.0386798
CG33172	CG33172	-1.62969	0.00388348
achi	achintya	-1.62899	0.00849819
CG16749	CG16749	-1.62788	0.00108804
Hph	fatiga	-1.62751	0.0419269
CG5924	d-mtDNA helicase	-1.6272	0.00621777
ball	Ballchen	-1.62345	0.00348857
CG10467	CG10467	-1.62259	0.000327308
CG11261	CG11261	-1.62256	0.030978
mRpS26	mitochondrial ribosomal protein S26	-1.62248	0.00463604
CG2694	CG2694	-1.62218	0.0171086
CG33493	CG33493	-1.61951	0.0216017
Fs(2)Ket	importin beta	-1.61946	0.0302635
Roe1	Roe1	-1.61798	0.00124367
CG7922	CG7922	-1.61695	0.036656
CG6479	CG6479	-1.61606	0.00192006
Prat2	Phosphoribosylamidotransferase 2	-1.61542	0.00990374
dpn	deadpan	-1.61473	0.0153052
Tsp42Ee	tetraspanin 42E	-1.61473	0.0134862
Cad74A	Cad74A	-1.61471	0.0359037
CG17470	CG17470	-1.61417	0.0129164
RpL37b	Ribosomal protein L37b	-1.61415	0.00335634
Rtnl2	tropomyosin-like	-1.61311	0.000405641
CG42588	CG11008	-1.61287	0.0170925
PH4alphaSG1	prolyl-4-hydroxylase-alpha SG1	-1.61266	0.00230531
Top3beta	Topoisomerase 3	-1.6126	0.00216867
Dyb	Dystrobrevin-like	-1.61182	0.02741
mus101	mutagen-sensitive 101	-1.61146	0.0132657
CG3631	CG3631	-1.61051	0.0022284
sec6	sec6	-1.60947	0.00439218
CG14628	CG14628	-1.60872	0.00851639
mus205	mutagen-sensitive 205	-1.60823	0.000944585
CG13902	CG13902	-1.60735	0.00083945
CG10050	CG10050	-1.60651	0.0268426
CG8960	CG8960	-1.60592	0.00073428
Adar	Adenosine deaminase acting on RNA	-1.60587	0.0194832
CG31472	CG31472	-1.60552	0.00972525
CG10208	CG10208	-1.60468	0.0118319
CG17726	CG17726	-1.60456	0.0161041
CG18143	CG18143	-1.60349	0.000102671
Oseg1	Oseg1	-1.6034	0.0376421
G9a	histone methyltransferase	-1.60313	0.0123163
CG7083	CG7083	-1.60129	0.00750233
Eip55E	Ecdysone-induced protein 40kD	-1.60067	0.00576055
CG1120	CG1120	-1.60064	0.016084
grim	grim	-1.60061	0.00070659
slim	scruin like at the midline	-1.60009	0.000934758
betaInt-nu	beta[nu] integrin	-1.59994	0.000323616
CG15019	CG15019	-1.59832	0.00296607
CG11448	CG11448	-1.59814	0.0382708
CG33229	CG33229	-1.59813	0.000468499
RhoGAP102A	RhoGAP102A	-1.59742	0.00142747
Pc	Polycomb	-1.59695	0.034239
Gr61a	Gustatory receptor 61a	-1.59672	0.012155
CG6928	CG6928	-1.59668	0.00470645
CG3225	CG3225	-1.59625	0.0224147
Indy	I am not dead yet	-1.59576	0.0166573
CG7326	CG7326	-1.59572	0.00055652
CG2990	CG2990	-1.59501	0.00133722
CG5451	CG5451	-1.59465	0.000581547
alpha-Adaptin	alpha-adaptin	-1.59406	0.00550419
CG7324	CG7324	-1.59145	0.00102525
CG30338	CG30338	-1.59097	0.0031934
CG10405	CG10405	-1.59036	0.00327172
cal1	chromosome alignment defect 1	-1.59033	0.0352704
CG3036	CG3036	-1.58993	0.00128701
rdx	roadkill	-1.5899	0.0144762
drosha	Drosha	-1.58928	0.0001984
ATbp	(A+T)-stretch binding protein	-1.58922	0.0016437
CG33108	CG33108	-1.58827	0.0191227
pburs	bursicon beta	-1.58792	0.00200497
l(1)G0269	lethal (1) G0269	-1.58714	0.0339201
beta3GalTII	CG8734	-1.58701	0.00625709
CG18591	CG18591	-1.58697	0.000248556
hb	hunchback	-1.58632	0.0153934
MTA1-like	MTA-like	-1.58615	0.01886
dgt5	CG8828	-1.58605	0.00110697
CG13565	CG13565	-1.58599	0.00481442
CG5316	CG5316	-1.58547	0.0283545
CG9672	CG9672	-1.58529	0.00226079
CG34214	---	-1.58472	0.00485422
CG8270	CG8270	-1.58434	0.0162977
CG16986	CG16986	-1.58433	0.00582373
p	CG9770	-1.58329	0.000625219
crp	cropped	-1.58313	0.0215721
Lig4	ligase4	-1.58055	0.00948592
CG42314	CG42314	-1.58007	0.0305737
pps	SNFs Protein Partner	-1.58004	0.0321042
eIF5B	cytoplasmic Initiation Factor 2	-1.5797	0.00176386
CG7705	CG7705	-1.57902	0.00600646
nbs	lethal (3) 67BDp	-1.57892	0.0207903
CG5235	CG5235	-1.57886	0.00684885
Ciao1	Ciao1	-1.57871	0.00204525
APP-BP1	beta-Amyloid precursor protein binding protein 1	-1.57834	0.000556
defl	deflated	-1.57779	0.00464617
Or19a /// Or19b	Odorant receptor 19a /// Odorant receptor 19b	-1.5766	0.0167637
Poxm	pox meso	-1.57554	0.00654153
CG14441	CG14441	-1.57545	0.00276877
CG14864	CG14864	-1.575	0.0068668
eya	clift	-1.5748	0.00426783
CG4103	CG4103	-1.57478	0.000232559
312	312	-1.57427	0.00226266
CG7218	CG7218	-1.57344	0.000567025
Hus1-like	Hus1-like	-1.57339	0.000374103
Try29F	Trypsin 29F	-1.57337	0.00843812
Mes-4	Mes-4	-1.57317	0.0416004
CG4360	CG4360	-1.57295	0.00701806
AGO2	Argonaute 2	-1.57076	0.0204214
CG7224	CG7224	-1.57	0.0242899
CG2187	CG2187	-1.56973	0.00234358
ninaD	neither inactivation nor afterpotential D	-1.56941	0.00933111
CG12926	CG12926	-1.56931	0.00122098
CG7457 /// DmirCG7457	CG7457 /// CG7457	-1.56917	0.0299248
CG16813	CG16813	-1.5688	0.0111264
lox	lysyl oxidase-like	-1.56845	0.00987631
l(2)k05819	lethal (2) k05819	-1.56823	0.0216062
CG11756	CG11756	-1.56821	0.0298865
Irbp	Yolk protein factor 1b	-1.56798	0.0175691
srp	A-box-binding factor	-1.56776	0.00806263
l(3)S147910	lethal (3) S147910	-1.56768	0.0138106
CG15172	CG15172	-1.56756	0.00950518
Pms2	Pms2	-1.56624	0.0165669
Orc2	lethal(3)88Ab	-1.56512	0.00951637
CG31368	CG31368	-1.56508	0.0290335
CG17802	CG17802	-1.56436	0.00648387
chp	Chaoptin	-1.56211	0.0126209
lola	longitudinals lacking	-1.56193	0.0380273
CG10157	CG10157	-1.56172	0.00670974
CG12974	CG12974	-1.5606	0.0183927
rad50	rad50	-1.56017	0.00621674
CG31635	CG31635	-1.56002	0.000251977
CG7271 /// term	CG7271 /// terminus	-1.55993	0.0162525
CG13667	CG13667	-1.55955	0.00564476
CG10495	CG10495	-1.5594	0.0241408
epsin-like	epsin-2	-1.55908	0.00154198
CG7328	CG7328	-1.55864	0.00585412
RpS19b	Ribosomal protein S19b	-1.55781	0.019058
CG4484	CG4484	-1.55756	0.0260458
CG31251	CG31251	-1.55737	0.0136018
Su(var)2-10	zinc finger-containing Miz1 PIAS3-like	-1.55717	0.014245
CTCF	CTCF	-1.55616	0.0287601
tex	tex	-1.55592	0.0032059
CG7841	CG7841	-1.55527	0.020166
CG33332	CG33332	-1.555	0.000213351
Aats-his	Histidyl-tRNA synthetase	-1.5549	0.00423265
CG11138	CG11138	-1.55438	0.00338146
CG32850	CG32850	-1.55374	0.0119753
CG11885	CG11885	-1.55228	0.00132356
CG5871	CG5871	-1.55199	0.0133352
ldbr	lariat debranching enzyme	-1.5519	0.0189207
CG16734	CG16734	-1.55187	0.00230458
CG17803	CG17803	-1.55175	0.00143374
HLHm5	E(spl) region transcript m5	-1.55028	0.0172817
sei	seizure potassium channel	-1.54998	0.0167331
RhoGEF3	RhoGEF3	-1.54992	0.0442955
CG15480	CG15480	-1.54952	0.00854455
Pfrx	6-phosphofructo-2-kinase	-1.54946	0.00126273
jbug	filamin	-1.54908	0.0130603
mms4	CG12936	-1.54906	0.0162782
eap	Ebony Activating Protein	-1.54857	0.0025948
CG11454	CG11454	-1.54795	0.000168331
hh	hedgehog	-1.54787	0.00294374
mew	PS1 integrin	-1.5476	0.00222063
Ino80	Ino80	-1.54745	0.00027635
Nf1	neurofibromatosis type 1	-1.54739	0.0219121
msl-1	male specifc lethal	-1.54729	0.00138409
Tango6	Transport and Golgi organization 6	-1.54652	0.0311556
CG31957	CG31957	-1.54623	0.00139649
CG3434 /// DwilCG3434	CG3434 /// CG3434	-1.5456	0.00869301
CG4554	CG4554	-1.54546	0.0142926
CG11396	CG11396	-1.54516	0.000765842
RpLP2	Temporal-protein-1	-1.54397	2.28886e-06
CG18446	CG18446	-1.54118	0.00234685
CG15706	CG15706	-1.54099	0.021991
wts	warts	-1.54013	0.00424861
CG17331	CG17331	-1.54006	0.00286578
Rrp45	Rrp45	-1.53937	0.000777112
l(3)82Fd	late puff gene at 82F	-1.53804	0.0123815
CG4565	CG4565	-1.53721	0.00124518
CG4221	CG4221	-1.53701	0.00822424
Rad51D	Rad51D	-1.53581	0.0049504
Rlb1	Rlb1	-1.53411	0.00167725
nod	no distributive disjunction	-1.5341	0.00422032
CG5498	transcript 2	-1.53408	0.00246269
bves	bves	-1.53402	0.00765132
Ts	Ts	-1.53344	0.00320033
Bmcp	Bmcp	-1.53323	0.000682145
Brca2	CG30169	-1.53254	0.0414568
tst	twister	-1.53146	0.0132337
CG11070	CG11070	-1.53122	3.91169e-05
CG5585 /// CG6434	CG5585 /// CG6434	-1.53069	0.00313292
Gnf1	germline transcription factor	-1.52984	0.0112662
Nup133	CG6958	-1.5295	0.0422817
CG9471	biliverdin reductase	-1.52933	0.022945
CG14427	CG14427	-1.52779	0.00617174
CCS	CCS	-1.52738	0.0295521
CG17766	CG17766	-1.52727	0.00121131
Sas-4	lethal (3) s2214	-1.52692	0.0263851
KrT95D	Krueppel target at 95D	-1.5257	0.00105784
CG11398	CG11398	-1.52473	0.0184821
neb	tiovivo	-1.52427	0.0105952
GNBP1	osiris	-1.52365	0.00203787
Mes2	Mes2	-1.52247	0.00725172
CG14615 /// DsimCG14615	CG14615 /// ---	-1.52227	0.0018534
Ugt35b	UDP-glycosyltransferase	-1.52215	0.00064164
nudC	nudC	-1.52163	0.00229106
CG18048	CG18048	-1.52115	0.00325877
zuc	zucchini	-1.5209	0.00334474
CG2941 /// CG32783 /// CG32786	CG2941 /// CG32783 /// CG32786	-1.52077	0.0368155
sip1	septin interacting protein 1	-1.52068	0.00131598
CG12194	CG12194	-1.52054	0.0169499
CG11257	CG11257	-1.52045	0.00142828
5-HT2	Serotonin receptor 2	-1.52033	0.0317055
drm	drumstick	-1.52024	0.0227299
CG11539	CG11539	-1.51961	0.00125285
CG6738	CG6738	-1.51943	0.00818121
CG5664	CG5664	-1.51868	0.0220181
Snm1	mutagen-sensitive 322	-1.51865	0.000708568
CG11837	CG11837	-1.51857	0.00401268
sno	Strawberry Notch	-1.51823	0.0196674
Mt2	DNA(5-cytosine) methyltransferase	-1.51771	0.0191872
CG18530	CG18530	-1.51709	0.00379694
Dox-A3	prophenoloxidase	-1.51705	0.00175499
CG15876	CG15876	-1.51696	0.00689074
CG30016	CG30016	-1.51669	0.00301029
Keap1	Keap1	-1.5166	0.00276592
Pak	Pak1 kinase	-1.51628	0.00541791
nAcRalpha-34E	Dalpha5	-1.5162	0.014637
Grip163	Grip163	-1.51599	0.0419873
CG18011	CG18011	-1.51537	0.000527698
dgt6	CG11881	-1.51509	0.000544567
CG12096	CG12096	-1.51506	0.0071298
cpa	capping protein alpha	-1.51493	0.00201958
CG16863	CG16863	-1.51488	0.032397
eIF4E-3	eIF4E-3	-1.51485	0.0272449
ena	enabled	-1.51266	0.00614105
CG7352	CG7352	-1.51137	0.0189053
Grip71	Grip71	-1.51136	0.0048546
Psf3	Psf3	-1.51106	0.0051176
santa-maria	CG12789	-1.51087	0.00732343
CG32074	CG32074	-1.5105	0.0119673
CG4908	CG4908	-1.51024	0.0103992
neur	neuralized	-1.50978	0.0309984
Xpd	Xeroderma pigmentosum D	-1.5096	0.00341664
siz	schizo	-1.50948	0.000332529
CG8298	CG8298	-1.50882	0.00628795
CG5745	CG5745	-1.50874	0.00688519
tty	tweety	-1.50871	0.0112237
CG17360	CG17360	-1.50822	0.000991673
CG5508	CG5508	-1.50819	0.0492998
ninaG	ninaG	-1.50764	0.00158102
Ide	Insulin degrading metalloproteinase	-1.50753	0.0185888
Wnt5	wnt-oncogene-analog-3	-1.50657	0.0101509
CG13604	CG13604	-1.50606	0.047286
CG5916	CG5916	-1.50597	0.0352311
Spargel	Spargel	-1.50517	0.00206114
dsd	distracted	-1.50482	0.0103172
CG9021	CG9021	-1.50478	0.0207286
CG10880	CG10880	-1.50451	0.0040914
vsg	visgun	-1.5043	0.00496137
Dpit47	DNA polymerase interacting tpr containing protein of 47kD	-1.50369	0.0203419
rogdi	rogdi	-1.50288	0.00030698
cmet	CENP-meta	-1.50248	0.0216896
BtbVII	BTB protein VII	-1.50149	0.0013517
CG6236	CG6236	-1.50131	0.0295342
mus301	spindle-C	-1.50099	0.0188702
CG31122	CG31122	-1.5009	0.0328365
CG14971	CG14971	-1.50071	0.0277475
Oatp58Da	Organic anion transporting polypeptide 58Da	-1.5005	0.000667797
alphaPS5	alphaPS5	-1.50031	0.00148179
pav	Pavarotti KLP	-1.50008	0.0114917
jagn	jagunal	-1.49927	0.000581719
CG9226	CG9226	-1.49887	0.00158045
Srp68	Srp68	-1.49853	0.0115585
CG31792	CG31792	-1.49831	0.0414094
Oatp58Dc	Organic anion transporting polypeptide 58Dc	-1.49815	0.043585
CG14299	CG14299	-1.49782	0.00420975
CG17180	CG17180	-1.49723	0.00832859
CG1434	CG1434	-1.49708	0.00664545
CG5290	CG5290	-1.49686	0.00642802
GM130	GM130	-1.49662	0.000985844
Brf	Brf	-1.49654	0.0097164
CG18190	CG18190	-1.49614	0.00276567
Patsas	Patsas	-1.49595	0.00704901
Fatp	Fatty acid (long chain) transport protein	-1.49578	0.0064226
Su(var)3-7	Suppressor of variegation 3-7	-1.49568	0.0108987
pn	prune	-1.49551	0.00204004
Pi3K68D	dPI 3-kinase	-1.49519	0.0233209
CG31624 /// DsimGD21644	CG31624 /// CG31624	-1.49506	0.00411676
Sox14	Sox box protein 14	-1.49424	0.00517855
dve	defective proventriculus	-1.49421	0.000502854
mip120	Myb-interacting protein 120	-1.49341	0.00703757
CG7992	CG7992	-1.49308	0.0331816
Oamb	octopamine receptor	-1.49278	0.0394142
Akt1	Related to PKA to PKC protein kinases	-1.49265	0.0187444
CG4854	CG4854	-1.49261	0.00135437
CG12535	CG12535	-1.49204	0.0062985
Rpd3	Suppressor of variegation 326	-1.49162	0.0315121
CG11136 /// DafsCG11136 /// DmirCG11136 /// DpseGA10784	CG11136 /// --- /// CG11136 /// GA10784	-1.49126	0.0101319
CG7956	CG7956	-1.49088	0.0022705
CG8712	CG8712	-1.49082	0.00927513
bgcn	Putative nuclear binding protein	-1.49067	0.0100525
140up	upstream of RpII140	-1.49055	0.00942832
CG5742	CG5742	-1.49033	0.0114625
GstE7	Glutathione S transferase E7	-1.48958	0.0101519
CG17129	CG17129	-1.48827	0.00150813
l(3)neo43	lethal (3) neo43	-1.48805	0.0138594
Mocs2	CG10238	-1.48783	0.00265026
cer	crammer	-1.48721	0.000276044
CG17230	CG17230	-1.48692	0.0140114
dpa	Drosophila proliferation abnormal	-1.48687	0.00423834
Vkor	Vitamin-K epoxide reductase	-1.48664	0.00540716
WRNexo	CG7670	-1.48636	0.00482643
CG6652	CG6652	-1.48635	0.000874446
CG13784	CG13784	-1.48601	0.0192055
Mef2	Complementation group C	-1.48496	0.0194673
Sin3A	Enhancer of GMR-sina 2-3	-1.48389	0.00807223
sba	TF125 type II	-1.48346	0.0404284
CG14855	CG14855	-1.48329	0.00372634
Smc5	Smc5	-1.48322	0.0410254
capaR	capa receptor	-1.48294	0.000321225
Crz	corazonin	-1.48274	0.000917376
CG32269 /// CG32270	CG32269 /// CG32270	-1.48161	0.0141553
mus209	proliferating cell nuclear antigen	-1.48126	0.00165342
arr	LDLR-like	-1.48112	0.00892413
CG15523	CG15523	-1.48112	0.00570045
CG7120	CG7120	-1.48093	0.0232062
CG31810	CG31810	-1.48064	0.00346419
Su(z)12	Suppressor-of-zeste-12	-1.48038	0.0284914
CG31782	CG31782	-1.48024	0.00490151
hfw	singed wings	-1.47985	0.0107759
CG6000	CG6000	-1.47968	0.0298117
CG42395	---	-1.47925	0.0011343
CG11737	CG11737	-1.47763	0.00103181
FucTB	alpha1,3-fucosyltransferase	-1.47721	0.00438357
Axs	Aberrant X segregation	-1.47665	0.0455098
tok	Tolkin	-1.47644	0.0138097
Dbp73D	Dead box protein 73D	-1.47627	0.00700942
CG4334	CG4334	-1.47625	0.00360073
mRpL14	mitochondrial ribosomal protein L14	-1.4759	0.00474846
CG32758	CG32758	-1.4751	0.0413532
T48	48' transcript	-1.47465	0.00556973
CG13025	CG13025	-1.4744	0.0243577
CG34406	NAT1	-1.47439	0.00335613
Dref	DNA-replication-related element factor	-1.47369	0.00354766
CG2698	CG2698	-1.47366	0.0414288
CG34422	CG7274	-1.47302	0.000509205
CG11279	CG11279	-1.47299	0.00690793
CG30190 /// CG30193	CG30190 /// CG30193	-1.4724	0.000948636
Taf12L	ryan express	-1.47234	0.00912549
CDase	Ceramidase	-1.4719	0.0169042
rasp	sightless	-1.47182	0.00874036
Cdep	Cdep	-1.47156	0.00728202
CG15905	CG15905	-1.47045	0.0375844
lds	factor 2	-1.47039	0.0311482
CG15482	CG15482	-1.47035	0.00277008
mRpS33	mitochondrial ribosomal protein S33	-1.47012	5.59507e-05
CG2211	CG2211	-1.46946	0.00774199
wun	wunen	-1.46937	0.0250271
Lsm11	CG12924	-1.46885	0.00856229
CG4049	R-gene	-1.46872	0.0175812
CG30460	CG30460	-1.46804	0.0174759
CG3033	CG3033	-1.46759	0.0233387
ubl	ubiquitin like	-1.46745	0.000479874
oaf	transcript-near-decapentaplegic	-1.46703	0.00318243
CG3964	CG3964	-1.467	0.00855907
ldlCp	ldlCp-related protein	-1.46677	0.0236947
CG5555	CG5555	-1.4667	0.00345676
CG4973 /// DpseGA18564	CG4973 /// GA18564	-1.46606	0.0278738
grp	grapes	-1.46594	0.0241368
CG8378	CG8378	-1.46506	0.00634063
CG8613	CG8613	-1.46412	0.00583492
Cdc6	Cdc6	-1.46348	0.00809664
hkb	huckebein	-1.46321	0.00498038
melt	melted	-1.46266	0.00114891
MESR4	Misexpression suppressor of ras 4	-1.46237	0.00712935
Mlh1	Mlh1	-1.46225	0.0025157
ph-d	Polyhomeotic	-1.46211	0.0285121
Rab27	Rab27	-1.46192	9.53148e-05
Top3alpha	Topoisomerase IIIa	-1.46192	0.0114182
CG12173	CG12173	-1.46161	0.000485206
CG6966	CG6966	-1.46142	0.0304595
CG4449	CG4449	-1.4608	0.00491523
CG4050	CG4050	-1.46036	0.0259752
CG6195	CG6195	-1.45975	0.0049967
CG30344	CG30344	-1.45922	8.19859e-05
fz4	frizzled 4	-1.45919	0.00026933
CG14829	CG14829	-1.45913	0.0128267
ref2	ref2	-1.459	0.00655162
CG10496	CG10496	-1.45803	0.0450247
CG7504	CG7504	-1.45766	0.0248757
trn	anon-fast-evolving-2B1	-1.4575	0.00113725
CYLD	cylindromatosis	-1.4574	0.0164939
CG30096	CG30096	-1.45674	0.0141044
Topors	Topoisomerase I-interacting protein	-1.45672	0.00320685
CG2145	CG2145	-1.45662	0.00995696
Aats-met	Methionyl-tRNA synthetase	-1.45656	0.0338349
Cenp-C	lethal (3) 85Aa	-1.45622	0.00587628
CG8128 /// DmirCG8128	CG8128 /// CG8128	-1.45572	0.00596199
CG3294	CG3294	-1.45555	0.00198678
Cep135 /// DmirCG17081	CG17081 /// CG17081	-1.45514	0.00837039
CG33145	CG33145	-1.45487	0.0255958
Ef1alpha48D	elongation factor 1-alpha F1	-1.4547	0.000401707
Dip1	Dorsal interacting protein 1	-1.45391	0.00853856
TfIIA-S-2	TfIIA-S-2	-1.45386	0.00113046
CG3040	CG3040	-1.45379	0.0137632
Gr47b	Gustatory receptor 47b	-1.45379	0.00552824
l(2)not	lethal(2) neighbour of 1(2)tid	-1.45341	0.000632092
CG10616 /// DsimCG10616	CG10616 /// ---	-1.4534	0.00152749
CG14646	CG14646	-1.45337	0.002123
CG12942	CG12942	-1.45285	0.0218502
CG33158 /// DmirCG33158	CG33158 /// CG33158	-1.45279	0.000378096
CG42238 /// CG9266	CG42238 /// CG9266	-1.45228	0.0115591
CG34316 /// mRpS10	--- /// mitochondrial ribosomal protein S10	-1.45207	0.0122733
koi	CG18584	-1.45134	0.00478742
CG4789	CG4789	-1.45119	0.0122841
sktl	Skittles	-1.45113	0.00255054
mtSSB	mitochondrial single strand binding protein	-1.45087	0.000760097
bsk	Jun kinase	-1.45054	0.0339137
CG7215 /// Prx5	CG7215 /// peroxiredoxin 5	-1.4505	0.00147043
CG32710	CG32710	-1.45046	0.00329961
Mfap1	microfibril-associated protein 1	-1.4503	0.00305982
Pi3K59F	dPI 3-kinase	-1.44974	0.0128067
CG13745	CG13745	-1.44887	0.0232333
ind	intermediate nerve cord defective	-1.44811	0.0180569
CG9286	CG9286	-1.44792	0.0115408
CG1239	CG1239	-1.44789	0.00714653
DNApol-alpha180	DNA polymerase 180K	-1.44743	0.022036
CG11089	CG11089	-1.44733	0.00816756
Dhpr	Dihydropteridine reductase	-1.447	0.00142774
CG3552	CG3552	-1.44686	0.0215781
CG31156	CG31156	-1.44658	0.0328492
CG17187	CG17187	-1.44655	0.0038006
RpL3	Ribosomal protein L3	-1.4465	0.00304161
Caki	Camguk	-1.44612	0.000269446
CG42336	CG42336	-1.44583	0.00479395
Tbp-1	Proteasome 26S regulatory subunit 6A	-1.44494	0.0046503
CG4225	CG4225	-1.44485	0.0342446
CG5669	CG5669	-1.44482	0.003521
l(2)tid	lethal (2) tumorous imaginal discs	-1.44467	0.000679519
CG34224	---	-1.44464	0.0239793
CG14512	CG14512	-1.44458	0.0134662
CG10761	CG10761	-1.44364	0.00566443
CG8538	CG8538	-1.44354	0.0132452
CG7529	CG7529	-1.44321	0.00116542
CG32068	CG32068	-1.44319	0.0391094
CG10550	CG10550	-1.44262	0.0202473
CG31087	CG31087	-1.44197	0.0287833
mtTFB2	mitochondrial transcription factor B2	-1.44196	0.0182634
coilin	CG8710	-1.44167	0.0455689
CG10632	CG10632	-1.44138	0.00496932
CG13430 /// CG18065	CG13430 /// CG18065	-1.44113	0.00708395
CG17568	CG17568	-1.44102	0.00905247
ash1	discs absent, small, or homeotic	-1.44066	0.0131093
CG31473	CG31473	-1.44049	0.00031754
Rep	rab escort protein	-1.44037	0.00377168
CG8858	CG8858	-1.44025	0.0306167
Synd	Syndapin	-1.44025	0.0368743
CG3589	CG3589	-1.44005	0.00433007
CG11562	CG11562	-1.44004	0.0191825
PNUTS	PNUTS	-1.44	0.0076444
CG14562 /// DmirCG14562	CG14562 /// CG14562	-1.43975	0.0089058
CG12950	CG12950	-1.43939	0.013676
Neu3	Meltrin-like	-1.43935	0.0302361
CG4933	CG4933	-1.43924	0.0421997
Art4	Arginine methyltransferase 4	-1.43908	0.0277439
tos	tosca	-1.43901	0.0267542
CG10321	CG10321	-1.43863	7.76322e-05
CG10254	CG10254	-1.43856	0.0139202
CG8605	CG8605	-1.43799	0.0103529
Klp67A	kinesin like protein 67a	-1.43794	0.0183908
CSN8	Drosophila COP9 signalosome homolog 8	-1.4379	0.00073157
Gmd	GDP-mannose 4,6-dehydratase	-1.43777	0.00325935
CG3323	CG3323	-1.4373	0.0351955
CG10600	CG10600	-1.43651	0.010791
CG31159	CG31159	-1.43633	0.00775039
tgo	PRD gene 7	-1.43565	0.0206809
CG13957	CG13957	-1.43497	0.0433502
CG11400	CG11400	-1.43478	0.00082708
CG32073	CG32073	-1.43432	0.0307489
CG3176 /// CG32817	CG3176 /// CG32817	-1.43422	0.0148247
CG11337	CG11337	-1.43262	0.012552
okr	Okra	-1.43233	0.0265407
CG7053	CG7053	-1.4312	0.018325
ZC3H3	CG6694	-1.43106	0.00141838
CG7772	CG7772	-1.43088	0.00380604
CG3764	CG3764	-1.43083	0.00725122
CG15142	CG15142	-1.43069	0.000431141
CG8611	CG8611	-1.43062	0.00756885
CG33213	CG33213	-1.43018	0.00836178
Ice	Ice	-1.42956	0.000674185
aur	Aurora A	-1.4292	0.00592473
dm	diminutive	-1.42851	0.0311819
trus	toys are us	-1.42842	0.00612883
CG4841	CG4841	-1.42783	0.00108233
Asph	Aspartyl beta-hydroxylase	-1.42755	0.00925194
btsz	bitesize	-1.42747	0.0156483
wg	Wingless	-1.42588	0.0121346
CG2124 /// DereCG2124 /// DmauCG2124 /// DsimCG2124	CG2124 /// CG2124 /// CG2124 /// CG2124	-1.42539	0.021667
CG32554	CG32554	-1.4253	0.0202126
CG6813	CG6813	-1.42526	0.00609735
MED24	Mediator complex subunit 24	-1.4241	0.0314221
CG5038	CG5038	-1.42405	0.0133959
CG30051	CG30051	-1.42403	0.0131907
Caf1-105	Caf1-105	-1.42384	0.00780554
CG15914	CG15914	-1.42349	0.0013295
CG12338	CG12338	-1.42342	0.0257454
Nhe2	Nhe2	-1.42316	0.037182
nonA	no-on-transient A	-1.42253	0.000123246
CG6726	CG6726	-1.42202	0.000698658
CG7420	CG7420	-1.42096	0.0113026
CG15456	CG15456	-1.42093	0.00549619
CG14906 /// CG14907	open reading frame 2 /// CG14907	-1.42088	0.0191225
CG18336	CG18336	-1.42068	0.0149868
CG10801	CG10801	-1.4199	0.0370496
Ku80	Ku80	-1.41915	0.0462763
CG11403 /// DereCG11403 /// DoreCG11403 /// DsimGD16432 /// DteiCG11403 /// DyakCG11403	CG11403 /// --- /// --- /// --- /// --- /// ---	-1.41913	0.012364
CG34315 /// lat	--- /// Origin recognition complex subunit 3	-1.4189	0.00616158
CG32847	CG32847	-1.41889	0.00281447
CG31161	CG31161	-1.41875	0.00940564
CG13350	CG13350	-1.41839	0.012114
boi	CG32796	-1.41835	0.0145376
CG34415	CG33455	-1.41794	0.039798
CG34401	CG17757	-1.41775	0.0195925
ald	monopolar spindles 1	-1.41728	0.0363124
park	dParkin	-1.41667	0.0197458
lama	lamina ancestor	-1.41642	0.0153521
px	plexus	-1.4163	0.00504798
CG3568	CG3568	-1.41613	0.010725
Gap1	sextra	-1.41603	0.0290346
Cbp80	cap binding protein 80	-1.4153	0.0262807
CG7183	CG7183	-1.41463	0.0384341
Rpn2	Rpn2	-1.41458	0.00314074
CG1812	CG1812	-1.41378	0.0232348
mei-41	meiotic 41	-1.41371	0.000836412
Hk	Hyperkinetic	-1.41307	0.0012858
CG31922	CG31922	-1.41291	0.00614552
HLHmgamma	split locus enhancer protein mB	-1.41256	0.0376934
CG12184	CG12184	-1.41255	0.0359455
Ppt1	Palmitoyl-protein thioesterase 1	-1.41237	0.00250768
Upf2	Upf2	-1.41122	0.0335028
CG8950	CG8950	-1.41096	0.0449752
CG12863	CG12863	-1.41025	0.0133207
mus304	mutagen-sensitive 304	-1.40963	0.0302387
Klp3A	Kinesin-Like-Protein-at-3A	-1.40917	0.00579981
hpo	Hippo	-1.40813	0.00354923
CG6406	CG6406	-1.40795	0.0165419
CG2662	CG2662	-1.40729	0.0410603
dgt3	CG3221	-1.40709	0.0129718
Rrp6	Rrp6	-1.40708	0.00161147
CG7219	Dm-serpin-28D	-1.40694	0.00831193
mys	beta-integrin	-1.40685	0.00126425
Npc2f	CG6164	-1.40661	0.0175631
FucTC	alpha1,3-fucosyltransferase	-1.40656	0.00141808
CG34123	CG34123	-1.40655	0.00920291
anon-67Ea /// hay	anon-67Ea /// haywire	-1.40635	0.002135
CG11986	CG11986	-1.40566	0.0029134
CG7706	CG7706	-1.40566	0.00633003
CG5602	CG5602	-1.40545	0.00763477
mRpS18C	mitochondrial ribosomal protein S18C	-1.40544	0.0303534
CG9323	CG9323	-1.40525	0.0421743
CG32113 /// DmirCG32113	CG32113 /// CG32113	-1.40522	0.0174008
Ance	anon-fast-evolving-3D10	-1.40515	0.0139703
CG12099	CG12099	-1.40494	0.0102132
CG30090	CG30090	-1.40492	0.0236171
CG42611	LDL-receptor-related protein	-1.40404	0.00698912
CG8414	CG8414	-1.40368	0.0119318
SF1	splicing factor 1	-1.40273	0.000924622
CG5727	CG5727	-1.40248	0.000956205
dre4	supressor of Ty element 16	-1.40243	0.0219946
S	star	-1.40225	0.00201042
CG17264	CG17264	-1.40223	0.00128576
l(3)07882	lethal (3) 07882	-1.40177	0.00377719
CG9855	CG9855	-1.40158	0.00510949
Cp110	CG14617	-1.40157	0.0387291
CG14721	CG14721	-1.40136	0.00931301
CG9630	CG9630	-1.40057	0.0249083
CG13197	CG13197	-1.40051	0.00895188
CG10992	cathepsin B	-1.40027	0.0192852

## Sheet: upregulated
Upregulated genes	Fold change > 1.4, p-value < 0.05
Gene Symbol	Gene Name	Fold-Change (fkh vs. WT)	p-value (fkh vs. WT)
Osi6	Osiris	262.061	0.00320403
Osi15	Osiris	106.827	0.00108214
Mlp60A	Muscle-specific LIM protein at 60A	80.7582	0.000296469
Cpr51A	CG10112	63.0677	1.96253e-05
Mlc1	myosin light chain	57.6428	0.000344251
wupA	Troponin I	53.2	0.000441474
Mhc	myosin heavy-chain	52.5786	0.00104884
CG2962	CG2962	51.0774	0.000146662
Msr-110	Engrailed nuclear homeoprotein-regulated gene	44.0611	0.0017708
Gasp	Gasp	40.0102	0.00107056
Phk-3	Pherokine 3	39.6402	3.22873e-05
CG15282	CG15282	38.8418	0.00298417
Tm1	Tropomyosin	37.6528	0.000662393
TwdlF	CG14639	36.9225	0.00993046
CG4115	CG4115	35.8766	0.00273235
CG4998 /// DmirCG4998	CG4998 /// CG4998	35.5484	0.000328244
CG9184	CG9184	33.2806	0.00830109
RFeSP	Rieske iron-sulfur protein	31.5541	1.88022e-05
Tm2	Tropomyosin	30.4271	0.000740972
ImpL1	Ecdysone-inducible gene L1	30.0783	0.00515006
TwdlG	CG14643	29.19	0.000294908
CG7675	CG7675	28.6009	0.000849157
Syt4	synaptotagmin IV	28.0834	0.000206439
TpnC47D	troponin C	26.3102	0.000869045
Osi20	Osiris	26.204	0.00321303
CG3244	CG3244	25.5002	0.000177743
TwdlW	CG4060	24.8841	1.17687e-05
Mlc2	myosin regulatory light chain	23.2231	0.00810201
CG9083	CG9083	22.2384	0.0413492
Obp56a	Odorant-binding protein 56a	22.2309	0.000684611
obst-A	CG17052	21.5256	0.000525022
Prm	paramyosin	20.7516	0.00398221
Ipod	Interaction partner of Dnmt2	19.8063	0.0232541
Osi19	Osiris	19.5572	0.0270726
CG15731	CG15731	18.6287	8.84526e-05
CG5177	CG5177	17.9066	0.00227642
up	troponin T	17.1439	0.00154888
CG10591	CG10591	16.7704	0.00743514
CG4017	CG4017	15.5767	0.000395131
TwdlD	CG14243	14.9738	0.000124138
Lcp65Ag3	Larval cuticle protein	14.8107	0.00880018
Cht7	CG1869	14.7429	0.00352818
Mf	Zeelin1	14.5793	0.00138591
TpnC73F	troponin C	14.0866	0.00213382
CG14110	CG14110	13.8298	0.00470846
CG30413	CG30413	13.5669	0.0180991
TwdlM	CG5468	13.3957	0.00323359
Gfat1	Glutamine:fructose-6-phosphate aminotransferase 1	13.2037	0.00139048
CG11854	CG11854	12.8488	4.1898e-05
CG9095	CG9095	12.824	0.00781993
Cpr65Ea	CG8640	12.657	0.00046558
CG5621	CG5621	12.554	6.62361e-06
CG33474	CG33474	12.4299	8.79941e-06
Cg25C	type IV collagen, alpha-chain	12.1868	0.000670458
CG15239	CG15239	12.1852	0.0379702
CG9747	CG9747	12.1724	0.00264834
Glt	glutactin	12.1481	0.00392471
obst-J	CG7348	12.033	1.82816e-05
CG13631	CG13631	11.7577	0.0104948
CG15022	CG15022	11.6674	0.000154641
CG9338 /// DsimCG9338	CG9338 /// CG9338	11.4812	0.00023373
CG34417	CG3950	11.0876	0.00153104
CG33205	CG33205	11.0067	0.00367285
vkg	type IV collagen, alpha-chain	10.91	0.000729774
Cpr66D	CG32029	10.8801	0.00101359
CG6680	CG6680	10.8313	8.58883e-05
CG32159	CG32159	10.8229	0.00108184
Osi18	Osiris	10.7429	0.0392344
CG13297	CG13297	10.5634	0.00354159
CG7406	CG7406	10.5169	0.000895851
CG7173	CG7173	10.4912	0.0412451
Cda4	CG32499	10.4274	0.00076789
Kr-h1	Krueppel-homolog alpha-isoform	10.4218	0.00343756
CG5080	CG5080	10.3314	0.00125048
hlm /// LCBP1	helmsman /// LDLa domain containing chitin binding protein 1	10.2781	0.00111167
CG30101	CG30101	10.2719	2.058e-05
Lcp65Ag2	Lcp65Ag2	10.1483	0.0089071
Osi2	Osiris	10.0992	0.000904218
CG13636	CG13636	9.98846	0.00549457
slbo	CCAAT/enhancer binding protein	9.97666	0.0418151
DlitCG9196 /// DpseGA21605 /// spz6	CG9196 /// GA21605 /// CG9196	9.968	0.00270695
CG15740	CG15740	9.75832	0.0037032
CG31997	CG31997	9.4139	0.014012
nrv3	Nervana 3	9.35088	0.00733276
Neurochondrin	CG2330	9.12399	0.00180677
TwdlE	CG14534	9.10842	0.00137762
l(2)efl	lethal (2) essential for life	9.05122	0.00707829
CG15080	CG15080	9.04073	0.0313679
CG31559	CG31559	9.00539	0.0107308
CG2781	CG2781	8.96136	0.00215867
CG10657	retinaldehyde-binding related protein	8.7861	8.25211e-05
CG9689	CG9689	8.66697	0.0016329
nimB3	CG34003	8.44183	0.0026202
Mp20	myophilin	8.42451	0.00451652
CG2016 /// DmauCG2016 /// DsimCG2016	CG2016 /// --- /// ---	8.36928	0.0133388
Obp83g	Odorant-binding protein 83g	8.36322	0.000185198
CG11779 /// CG5835 /// DanaCG11779 /// DbipCG11779 /// DmeiCG11779 /// DmmmCG11779 /// DmplCG11779 /// DninCG11779 /// DpbpCG11779 /// DpbpCG5835 /// DpspCG11779 /// DvarCG11779	CG11779 /// CG5835 /// --- /// CG11779 /// CG11779 /// CG11779 /// CG11779 /// C	8.2214	0.000282786
Tig	tiggrin	8.0931	0.000195661
CG9990	CG9990	8.03032	0.000535306
DsimCG3153 /// Npc2b	--- /// CG3153	8.01576	0.00574429
CG1368	CG1368	7.95155	0.000821569
CG6770	CG6770	7.9021	0.0119207
CG12009	CG12009	7.89685	0.00988264
Syn	synapsin	7.87707	0.00196185
CG14989	CG14989	7.87671	0.00498613
ken	ken barbie	7.86563	0.0120196
CG13049	CG13049	7.85031	4.17759e-06
CG1572	CG1572	7.81082	0.00134413
CG14608	CG14608	7.80792	0.000383832
CG6347	CG6347	7.76975	0.0399667
nAcRbeta-64B	AChR protein of Drosophila	7.76541	0.00753635
CG7896	CG7896	7.69922	0.000643184
TwdlBeta	CG8986	7.61249	0.00107061
LamC	lamin C	7.60877	0.00111874
Adh /// Adhr	alcohol dehydrogenase /// Adh-related	7.55482	0.0220372
Cpr56F	CG9036	7.49812	6.72799e-06
chinmo	Chronologically inappropriate morphogenesis	7.34965	0.00249778
CG42268	CG32044	7.33421	0.000639975
CG4666	CG4666	7.30864	0.0209477
CG12164	CG12164	7.28179	1.00261e-05
rdgC	retinal degeneration C	7.26015	0.00838494
Glycogenin	Glycogenin	7.22046	0.0057008
scarface	scarface	7.2009	0.000158184
CG16884 /// DsimCG16884	CG16884 /// ---	7.10229	0.00656524
TwdlY	CG32570	7.09846	6.88167e-05
CG9691	CG9691	7.08741	0.00149665
CG5873	CG5873	7.05587	0.00607682
pgant2	polypeptide GalNAc transferase 2	7.03593	0.00138221
CG1648	CG1648	7.02071	0.0012932
CG6385	CG6385	6.93454	0.000104789
Tb	CG5480	6.86023	3.42992e-06
Ank2	Ank2	6.84985	0.00253754
CG4702	CG4702	6.83962	0.0132068
CG17127	CG17127	6.82643	0.000209639
Cpr65Eb	CG8638	6.80517	0.000752529
Cpr64Ad	CG1259	6.74698	4.53195e-05
ect	Interferon-like protein	6.74572	0.0309988
TwdlB /// TwdlL	CG6478 /// CG6447	6.7296	0.0205947
CG9134	CG9134	6.71504	0.0136376
CG13676	CG13676	6.60476	0.0272304
Appl	beta-amyloid-protein-precursor-like	6.58638	0.00481655
cpx	complexin	6.56166	0.00139317
CG6972	CG6972	6.54812	0.00261988
l(2)efl	lethal (2) essential for life	6.51131	0.0185291
CG16885	CG16885	6.43018	0.00831908
CG14275	CG14275	6.41946	0.0016144
CG17669	CG17669	6.39265	3.70907e-05
Rab3	Rab-protein 3	6.35555	0.022226
CG8888	CG8888	6.28379	0.0015982
ImpE1	Y1-like	6.26884	0.0105731
jhamt	juvenile hormone acid methyltransferase	6.23746	0.0117626
CG8420	CG8420	6.23478	0.00280631
CG14147	CG14147	6.16087	4.25668e-06
Cht6	CG2989	6.1523	0.00188942
CG10764	CG10764	6.13324	0.000540051
lbm	Late Bloomer	6.12491	0.00179494
m	miniature	6.04118	0.0414343
CG14470	CG14470	6.02161	0.00158809
CG17325 /// CG42305	CG17325 /// ---	6.01056	1.44725e-05
CanB	Calcineurin B	6.01026	0.0181573
CG6579	CG6579	5.97281	0.000678142
CG7294	CG7294	5.95394	0.00108532
CG11584	CG11584	5.94612	0.000252907
CG14960	CG14960	5.90572	0.0140069
CG3902	CG3902	5.86066	0.000410602
CG1342	CG1342	5.83188	0.00819931
Mec2	Mec2	5.81971	0.00059015
Cad96Ca	Cad96Ca	5.7934	0.013754
fne	Found in NEurons	5.78006	0.000720689
CG7526	CG7526	5.7412	0.0109025
CG12587	CG12587	5.70688	6.1695e-05
bt	Projectin	5.69197	0.0211165
kkv	Chitin Synthase B	5.65263	0.0029318
PebIII	Pherokine 2	5.64133	2.41387e-05
abba	CG15105	5.61376	0.00951805
Act57B	Actin 57B	5.58788	0.000213884
CG13377	CG13377	5.57848	0.000825016
CG8170	CG8170	5.55015	0.024365
CG5431	CG5431	5.53495	0.0258155
CG17919	CG17919	5.52964	0.00982437
CG11786	CG11786	5.52888	0.0313383
Mlp84B	Muscle-specific LIM protein at 84B	5.49951	0.00160295
Cdk5alpha	Cdk5 activator-like protein	5.47507	0.00836518
Reg-5	Drosophila Rhythmically expressed gene 5	5.43215	0.0136632
CG7267	CG7267	5.35134	0.00163164
Argk	insect intestinal mucin iim22	5.33594	0.000940478
CG4019	CG4019	5.27697	0.0121354
CG11686	CG11686	5.27396	0.00665052
Spn43Aa	Serine protease inhibitor 1	5.26712	0.00313399
CG9628	CG9628	5.25933	0.00120225
mthl8	Mth-like 8	5.23694	0.000656468
yellow-c	yellow-c	5.18369	0.0112564
CG18507	CG18507	5.17624	0.00146019
CG17124	CG17124	5.15518	0.0118275
Nep2	Neprilysin 2	5.13893	0.00972178
CG9336	CG9336	5.07927	0.0018744
Khc-73	kinesin-73	5.04951	0.0213514
CG1607 /// Tpi	CG1607 /// Triose phosphate isomerase	5.04369	0.0470037
CG13064	CG13064	4.99036	0.0128126
CG13043	CG13043	4.98095	0.00936704
CG8501	CG8501	4.95251	0.00111483
Hn	Henna	4.90945	0.0114467
CG32645	CG32645	4.85284	0.0222626
Tsp42El	Tetraspanin at 42El	4.83101	0.00721654
fw	wrinkled	4.82022	0.0124536
TwdlT	GCR(ich)	4.81224	0.00944131
knk	knickkopf	4.8098	0.0112069
CG31626	CG31626	4.77388	0.00731709
stv	starvin	4.74282	0.00869085
Pu	GTP cyclohydrolase	4.72605	0.00858301
CG17121	CG17121	4.72065	0.0248855
pot	papillote	4.7078	0.00757284
CG17290	CG17290	4.68414	0.0333692
CG13188	CG13188	4.64686	0.0014297
BM-40-SPARC	BM-40-SPARC	4.64575	0.000633145
CG6040	CG6040	4.638	0.0026243
CG5656	CG5656	4.59676	0.0114803
qua	quail	4.57235	0.0302318
CG32694	CG32694	4.56436	0.000228861
Rcd6	Reduction in Cnn Dots 6	4.56369	0.00997485
fat-spondin	fat-spondin	4.55345	0.000149425
CG42345	CG42345	4.54256	0.0380938
Hr46	Complementation group D	4.50809	0.00170285
CG12214	CG12214	4.49375	0.00100206
CG5376	CG5376	4.43397	0.00370435
Cyp301a1	Cyp301a1	4.40474	0.0218216
sr	Stripe	4.39266	0.00586209
alphaTub85E	alpha-Tubulin	4.39125	0.00402718
CG6959	connectin-like	4.38091	0.00417809
CG7714	CG7714	4.3706	0.000245909
CG11034	CG11034	4.35968	0.000238004
Peritrophin-A	peritrophin A	4.3495	0.00368707
Cpr64Ab	CG15007	4.34835	0.00021634
MtnA	metallothionein N	4.34824	0.00437729
Fas3	Fasciclin III	4.34819	0.000419877
fau	fau	4.34787	0.0240994
obst-E	CG11142	4.29431	0.00285848
Zasp66	CG6416	4.26985	0.0494231
CG13737	CG13737	4.25173	0.0124581
Ccp84Ag	cuticle cluster 2	4.24897	0.000419399
obst-B	CG4778	4.24741	0.00336393
CG2150	CG2150	4.21988	0.000261311
CG16786	CG16786	4.17014	0.0144935
CG11206	CG11206	4.16707	0.00783251
Cpr67Fa1 /// Cpr67Fa2	CG7941 /// CG18349	4.16138	0.0208059
CG11910	CG11910	4.15479	0.0326649
Oat	Ornithine aminotransferase precursor	4.15291	0.0228355
CG34115	CG34115	4.13675	0.0271823
CG1092	CG1092	4.07672	0.00135175
SP1173	SP1173	4.04086	0.00304648
PKD	Protein Kinase D	4.02619	0.00513619
mas	masquerade	4.02137	0.00416201
Cpr62Bc	CG1919	4.01988	0.012333
yellow-b	yellow-b	4.00647	0.0014484
CG10936	CG10936	4.00019	0.029878
CG7296	CG7296	3.98368	0.0169392
CG5065	CG5065	3.94478	0.00774084
CG1443	CG1443	3.94194	0.0340921
dei	delilah	3.93635	0.00108507
Bc	Black Cell	3.91602	0.00215721
CG15629	CG15629	3.90979	0.012265
Faa	Fumarylacetoacetase	3.88459	0.00234583
CG11825	CG11825	3.86231	0.0146001
CG14312	CG14312	3.86101	0.000913001
fon	CG15825	3.84122	0.0395885
CG3777	CG3777	3.83754	0.00124608
NijA	ninjurin A	3.82511	0.000246041
Cht3	chitinase-3	3.80719	0.00837627
Cht5	chitin-binding peritrophin-A	3.7901	0.00627409
CG15615	CG15615	3.77876	0.000210955
CG5326	CG5326	3.77584	0.00010722
CG4726	CG4726	3.76098	0.00126266
CG11790	CG11790	3.75491	0.000315327
CG16886	CG16886	3.75252	0.000285343
CG31262	CG31262	3.75085	9.65691e-06
CG9119	CG9119	3.73777	0.00225711
Ccp84Ac	cuticle cluster 6	3.73723	3.82551e-05
CG7532	CG7532	3.73535	0.00547208
nimB4	CG33115	3.7165	0.00241698
CG13698	CG13698	3.70907	0.00630026
CG7330	CG7330	3.69714	0.0228864
CG16926	CG16926	3.67912	0.00199405
CG3588	CG3588	3.67336	0.0165175
CG9743	CG9743	3.65997	0.00125786
dy	dusky	3.65986	0.0031789
TwdlQ	CG14250	3.65574	0.0106436
CG9416	CG9416	3.6497	0.0039772
CG5390	CG5390	3.6474	0.00707768
stnA /// stnB	stoned /// stoned	3.64256	0.0168477
CG7548	CG7548	3.63744	1.99611e-05
CG7781	CG7781	3.63552	0.0140277
CG9850	Dlg-interacting metalloprotease	3.63481	0.0155762
Pvf1	PDGF- and VEGF-related factor 1	3.61503	0.00063049
CG30069	CG30069	3.60723	0.00854107
CG17005	CG17005	3.60409	0.00146767
CG17352	CG17352	3.59166	0.00618573
CG33978	CG33978	3.59067	0.0418814
CG17032	CG17032	3.58988	0.00922725
CG13506	CG13506	3.54486	0.00331805
CG2663	alpha tocopherol transfer protein	3.54121	0.00835796
CG6232	CG6232	3.52916	0.0085861
regucalcin	regucalcin	3.52803	0.0198733
CG12896 /// Prx2540-1 /// Prx2540-2	AOP2-related /// peroxiredoxin 2540 /// Peroxiredoxin 2540	3.52381	0.00371569
CG31674	CG31674	3.48844	2.97166e-05
AnnIX	Annexin IX	3.48136	0.00897902
CG10737	Gene 1	3.46899	0.00198636
CAP	CAP	3.45262	0.0179486
Cpr66Cb	CG7076	3.44763	0.000173164
CG30427	CG30427	3.44284	0.00142341
X11Lbeta	X11Lbeta	3.44275	0.00278316
CG8303	CG8303	3.43325	0.00546959
CG12868	CG12868	3.42652	0.0106473
CG14191 /// DmauCG14191 /// DsimCG14191	CG14191 /// --- /// ---	3.40526	0.00448329
CG14830	CG14830	3.38183	0.000720865
CG5001	CG5001	3.36947	0.018737
emp	epithelial membrane protein	3.35565	0.00575607
spz2	spz2	3.35537	0.0284192
CG7447	N-like	3.35408	0.0051792
Chd64	Chd64	3.35373	0.0155589
CG16798	CG16798	3.35291	0.022218
Syt1	Synaptotagmin	3.33434	0.0292131
CG4576	CG4576	3.31843	0.000565201
Muc91C	Mucin 91C	3.31731	0.000373469
qtc	quick-to-court	3.30095	0.00206448
CG2993	CG2993	3.29662	0.0124322
zormin	D-Titin	3.29347	0.0255041
mspo	m-spondin	3.28813	0.0155902
Hand	Hand	3.27219	0.00359899
CG32032	CG32032	3.26907	0.013689
CG13847	CG13847	3.26574	0.0347749
Lmpt	Limpet	3.26144	0.0152121
klg	klingon	3.26089	0.00404905
CG31451	CG31451	3.25166	0.0334387
CG4641	CG4641	3.24157	0.0232306
CG14752	CG14752	3.23791	0.000629566
CG11378	CG11378	3.2081	0.00301033
CG5377	CG5377	3.20439	8.45953e-05
Prx2540-2	Peroxiredoxin 2540	3.20184	0.00304237
CG33521	anon-fast-evolving-2E7	3.19387	0.0375227
CG7724	CG7724	3.18875	4.59548e-05
CG1441	CG1441	3.18821	0.00617446
Cpr67Fa2	CG18349	3.18758	0.0309752
Pgm	Phosphogluconate mutase	3.18493	0.0131978
CG4928 /// DsimCG4928	CG4928 /// CG4928	3.18098	0.0310393
clumsy	clumsy	3.16408	0.00424755
CG31337	CG31337	3.15991	0.00372104
CRMP	dihydropyrimidine amidohydrolase	3.15409	0.00363592
CG3376	CG3376	3.14396	0.0177405
Best2	Bestrophin 2	3.14024	0.00256869
CG30172	CG30172	3.11397	0.0143083
SPE	spz processing enzyme	3.11349	0.00823555
CG9331	CG9331	3.09955	0.000710113
CG4914	CG4914	3.09747	0.0104937
CG14642	CG14642	3.09656	0.000136589
Apc	adenomatous polyposis coli	3.09437	0.000514247
Cyp18a1	Cytochrome P450 17C	3.09362	0.00164483
CG8483	CG8483	3.09184	0.00435762
CG4678	CG4678	3.07819	0.0333546
CG7720	CG7720	3.06542	0.00072836
CG11438	CG11438	3.05368	0.00264631
Tsp42Ed	tetraspanin 42E	3.04884	0.00124104
Hsp26	heat shock protein hsp26	3.04669	0.0275946
CG14636	CG14636	3.04476	0.0133383
Oatp33Eb	Organic anion transporting polypeptide 33Eb	3.029	0.000427766
CG6776	CG6776	3.02782	0.0382249
CG14109	CG14109	3.00342	0.0056379
CG15251	CG15251	2.9956	0.00316814
CG6867	CG6867	2.99228	0.00481793
CG13362	CG13362	2.9887	0.00148125
mex1	midgut expression 1	2.98491	0.00447149
beat-Ia	triclops	2.98323	0.00651592
Hsp67Bc	Gene 3	2.98111	0.0221302
Tsp42Ea	tetraspanin 42E	2.97929	0.00617117
kek5	kekkon-like	2.96795	0.000150117
DmirCG33174 /// inaE	CG33174 /// inactivation no afterpotential E	2.95323	0.0103618
CG3822	CG3822	2.95267	0.0233669
ome	omega	2.94575	0.0445473
rdo	reduced ocelli	2.94517	0.0210024
CG32548	CG32548	2.93506	0.0167302
CG7432	CG7432	2.93398	0.00868445
l(2)01289	Fusion2	2.91969	0.0430794
fbp	fructose-1,6-bisphosphatase	2.91374	0.0165226
CG2003	CG2003	2.91365	0.0171878
Tsp42Ej	CG12143	2.91052	0.00343048
CG10440	CG10440	2.90458	0.00257382
msta	msta	2.8906	0.0174816
CG11380	CG11380	2.89038	0.00387516
CG15822	CG15822	2.88907	0.00463007
Eno	phosphopyruvate hydratase	2.88719	0.0161475
DbuzCG17836 /// Xrp1	CG17836 /// CG17836	2.88575	0.00198314
Ald	aldolase	2.88441	0.0106575
CG6024	CG6024	2.88079	0.00428136
CG11905	CG11905	2.87475	0.00178568
CG6055	CG6055	2.87405	0.00432576
CG5455	CG5455	2.85952	0.0117477
CG1632	CG1632	2.85455	0.0071847
mthl9	Mth-like 9	2.84944	0.00871014
CG4467	CG4467	2.84675	0.00974924
nimB2	CG31839	2.84655	0.00536382
TwdlV	CG14640	2.84238	2.55329e-05
sif	still life type 1	2.83845	0.0196137
CG14968	CG14968	2.82915	0.00103875
CG8854	CG8854	2.82848	0.036371
CG9664	CG9664	2.82361	0.00408683
CG4239	CG4239	2.82319	0.0271286
CG14022	CG14022	2.80652	0.0061471
CG11353	CG11353	2.79885	0.0261579
Fbxl4	CG1839	2.79458	0.000299249
Mctp	Multiple C2 domain and transmembrane region protein	2.79436	0.0014122
Arc1	CG12505	2.78898	0.00325137
CG31619	CG31619	2.78625	0.00454556
CG4822	CG4822	2.78328	0.00636452
CG13124	CG13124	2.77624	0.0114636
Ugt58Fa	lectin-58Fg	2.77032	0.000680348
CG4893	CG4893	2.76627	0.00597305
CG11147	CG11147	2.76573	0.000749479
14-3-3zeta	leonardo	2.76343	0.0264041
CG3505	CG3505	2.75955	0.0176266
CG9186	CG9186	2.75927	0.00363595
Uch	ubiquitin carboxyl terminal hydrolase	2.75822	0.0133987
CG6114	SNF1-related	2.75683	0.0365468
CG5853	CG5853	2.74086	0.00215249
CG13059	CG13059	2.73822	0.0347119
AlstR	Galanin Receptor	2.73057	1.15669e-05
Jon66Cii	Jonah 66C	2.72876	0.00308406
CG34362	CG12870	2.72439	0.0307991
nompA	no mechanoreceptor potential A	2.71101	0.0117087
Cht2	Chitinase 2	2.70415	0.00143838
CG33056	CG33056	2.69824	0.0397282
CG1124	CG1124	2.68954	0.010759
CG17843 /// DsimGD20911	CG17843 /// CG17843	2.68071	0.0131751
CG5773	CG5773	2.66897	0.0010384
CG13928	CG13928	2.66773	0.000455078
shakB	shaking B	2.66358	0.0326211
CG31915	CG31915	2.65406	0.000619268
CG2837	CG2837	2.64945	0.0141657
vri	vrille	2.64495	0.0156651
Gld	glucose oxidase	2.63973	0.00309722
CG18854	CG18854	2.63682	0.000318157
CG4341	CG4341	2.63513	0.00448679
CG33523	MSP protein	2.63413	0.000267372
CG42249	CG42249	2.62506	0.00383774
CG6424	CG6424	2.62139	0.00168322
Tie	tyrosine kinase	2.60302	0.0317117
CG31676	CG31676	2.59913	0.0131681
CG31075 /// DsecCG31075	CG31075 /// ---	2.58987	0.0190393
MP1	Melanization Protease 1	2.5755	0.000553673
CG8399	CG8399	2.57492	0.00322777
skl	sickle	2.57308	0.000485053
CG7080	CG7080	2.57242	0.0271658
form3	formin 3	2.56064	0.00737371
CG1674	CG1674	2.55903	0.0254266
Lsd-1	Lipid storage droplet-1	2.55475	2.36213e-05
CG7737	CG7737	2.5472	0.011989
CG10508	CG10508	2.54661	0.00507078
CG5895	CG5895	2.54199	0.0010667
wdp	windpipe	2.53571	0.0157763
CG14327	CG14327	2.53128	0.00832963
betaTub97EF	beta-Tubulin	2.52537	0.00564207
CG6329	CG6329	2.52511	0.0091886
CG30492 /// CG30494	CG30492 /// CG30494	2.51659	0.0496014
betaTub60D	beta-tubulin at 60D	2.51356	0.000484339
Timp	tissue inhibitor of metalloproteases	2.51208	0.0123958
RhoGAP100F	RhoGAP100F	2.51145	0.0100705
GstD3	Glutathione S transferase D3	2.50928	0.0275934
Gef64C	Guanine nucleotide exchange factor GEF64C	2.50652	0.0427943
Rya-r44F	ryanodine receptor	2.50537	0.00040428
CG10361	CG10361	2.49543	0.00648459
CG34232	---	2.48835	0.000657443
CG10863	CG10863	2.48123	0.0342534
Cyp4g1	Cytochrome P450 A1	2.47951	0.0283077
CG9132	CG9132	2.47916	0.0093198
CG12075	CG12075	2.4786	0.00334049
CG31517	CG31517	2.47411	0.0214365
CG10311	CG10311	2.4735	0.0213852
Hr4	Hr4	2.47208	0.00318196
CG11489	CG11489	2.46897	0.0347692
sls	sallimus	2.4644	0.00308606
prc	Pericardin	2.45555	0.0315605
CG12730	CG12730	2.45512	6.85534e-05
sug	sugarbabe	2.45194	0.013614
nahoda	nahoda	2.44777	0.00650581
CG32667	CG32667	2.43619	0.0197601
SP71	SP71	2.43536	0.00927996
CG4847	CG4847	2.43008	0.0041028
FucTA	alpha1,3-fucosyltransferase	2.42729	0.00806941
CG13920	CG13920	2.4163	0.0125958
CHKov1	CHKov1	2.41315	0.0142073
Lim3	lethal(2)37Bd	2.4096	0.0151044
Sox21b	sox-like	2.40776	0.00157015
scrib	Scribble	2.40526	0.00025755
CG7990	CG7990	2.40322	0.00347828
nemy	no extended memory	2.4027	0.0313556
CG1698	CG1698	2.40221	0.0247374
Lim1	Lim kinase	2.39099	0.000114805
Pkc98E	protein kinase C	2.3889	0.00819865
lbl	ladybird	2.38717	0.00123162
CG6486	CG6486	2.38531	0.00582258
sha	kojak	2.38474	0.0220738
tw	Protein O-mannosyltransferase 2	2.37301	0.000875667
CG6560	CG6560	2.37103	0.0398741
Cpr65Av	CG32405	2.37023	0.0426907
CG5707	CG5707	2.36999	0.00282539
CG10953	CG10953	2.36445	0.0235002
CG4716 /// DsimGD10957	CG4716 /// CG4716	2.36046	2.65791e-07
PGRP-LC	totem	2.35723	0.00374266
CG6784	CG6784	2.34712	0.00037838
CG3164	CG3164	2.34241	0.0085629
CG6415	CG6415	2.33981	9.97177e-05
Pxn	peroxidasin	2.33838	0.000590754
CG9626	CG9626	2.33028	0.0373501
CG9914 /// DsecCG9914	Enoyl-CoA hydratase mitochondrial /// ---	2.32642	0.0122529
cora	Coracle	2.32504	0.000749832
CG3842	CG3842	2.31984	0.0190503
bru-3	bruno-3	2.31818	0.00657101
CG10625	CG10625	2.30286	4.37051e-05
CG31777	CG31777	2.30198	0.00916127
wus	wurst	2.30188	0.0296414
CG13806	CG13806	2.29947	0.0130885
CG2736	CG2736	2.29504	0.0214611
KaiRIA	bad reception	2.29242	0.0407487
CG14425 /// Sxl	CG14425 /// sex-lethal	2.29109	0.0434543
CG34253	---	2.29057	0.0430143
Bx	Beadex	2.28932	0.00756841
CG2774	CG2774	2.28658	0.00550135
Glu-RI	glutamate receptor	2.28129	0.00135252
spz5	CG9972	2.28041	0.00265441
CG17292	CG17292	2.27927	0.0168452
CG8192	CG8192	2.27029	0.0087765
Vdup1	vitamin D[[3]] up-regulated protein 1	2.27013	0.000584826
CG11437	CG11437	2.26386	0.00729891
Osi17	Osiris	2.26327	0.0465455
b6	b6	2.26241	0.0321443
CG3714	CG3714	2.26214	0.0129551
Fkbp13	Fkbp13	2.26102	0.000403728
CG9796	CG9796	2.2573	0.0211389
ImpL3	lactic DH	2.25696	0.0040582
Myo61F	myosin61F	2.25238	0.0125058
CG6199	CG6199	2.25122	0.00698726
CG9864	CG9864	2.24884	0.000308147
CG9919	CG9919	2.24823	0.02177
CG6733	CG6733	2.24155	0.0102217
CG31103	CG31103	2.23612	0.0199661
CG11658	CG11658	2.23097	0.022586
CG14681 /// Skeletor	CG14681 /// Skeletor	2.22746	0.00151333
Sip1	SRY interacting protein 1	2.22575	0.0058628
CG8519	CG8519	2.22347	0.0494748
tal-1A /// tal-2A /// tal-3A /// tal-AA	CG42384 /// CG42385 /// CG42386 /// CG42387	2.2204	0.0437156
CG9801	CG9801	2.22026	0.00404338
CG1516	pyruvate carboxylase	2.219	0.04181
hgo	homogentisate 1,2-dioxygenase	2.21617	0.0321182
CG12911	CG12911	2.21581	0.0139608
Mgstl	Microsomal glutathione S-transferase-like	2.2086	0.0171245
CG34165	---	2.2086	0.00303955
CG32556	CG32556	2.20848	0.0140545
Vinc	vinculin	2.20649	0.00538886
CG6912	CG6912	2.20594	0.00239543
CG18410	CG18410	2.20521	0.00381377
ckd	cracked	2.20145	0.0068893
CG34007	CG34007	2.20142	0.00137153
CG11870	CG11870	2.19734	0.00759329
CG30296	CG30296	2.19662	0.0492125
pk	prickle-spiny legs	2.19296	0.00879016
Ets65A	Ets at 65A	2.1919	0.00731547
onecut	D-onecut	2.19051	0.00663414
CG8407	CG8407	2.1867	0.0140612
CG9514	CG9514	2.18221	0.0271901
l(2)k16918	lethal (2) k16918	2.18186	0.00951641
CG42351	CG15092	2.18118	0.000816385
CG15083	CG15083	2.17973	0.015819
CG3835	CG3835	2.17576	0.00475615
CG14629 /// DsimCG14629	CG14629 /// CG14629	2.16219	0.00449895
CG9267	CG9267	2.15611	0.00446233
Rgk1	Rgk1	2.15352	0.00120719
CG2556	CG2556	2.14999	0.0378183
Thiolase	thiolase	2.14209	0.0288315
CG31116	CG31116	2.14201	0.00464171
Tsp42Ei	tetraspanin 42E	2.13762	0.0264966
CG15333	CG15333	2.13735	0.00583845
CG13082	CG13082	2.13451	0.021218
CG16947	CG16947	2.13429	0.00685176
Cpr23B	CG2973	2.1324	0.00196589
CG18609	CG18609	2.12845	0.0230691
vari	varicose	2.12451	0.0107462
CG9368	CG9368	2.121	0.024946
CG3770	CG3770	2.12063	0.00175369
CG9522	CG9522	2.11965	0.0242336
Spn4	neuroserpin	2.11493	0.0128924
fray	Ste20-like protein kinase	2.11321	0.0497456
CG10175	CG10175	2.11307	0.0472673
esn	espinas	2.10239	0.00769616
GstE1	glutathione-S-transferase	2.10133	0.0208364
wit	wishful thinking	2.09849	0.0144988
CG32813	CG32813	2.09624	0.0257646
CG9297	CG9297	2.09587	0.0438599
CG7857	CG7857	2.09557	0.00135251
CG9812	CG9812	2.08842	0.0187581
CG9989	CG9989	2.08443	0.00761816
Pp2B-14D	calcineurin	2.08294	0.00559059
PHGPx	PHGPx	2.08168	0.00842521
CG12880	CG12880	2.08026	0.000908016
CG32372	CG32372	2.08015	0.0322085
Spn5	Dm-serpin-88Ea	2.07976	0.0196921
p24-2	p24-related-2	2.07909	0.00242635
scb	volado	2.07891	0.00724896
CG42237	phospholipase A2	2.07817	0.0473904
CG6231	CG6231	2.0768	0.00282878
CG3967	CG3967	2.07566	0.0259981
CG4511	CG4511	2.07564	4.39618e-05
CG13003	CG13003	2.0745	0.0266232
Gs1	glutamine synthetase I	2.06722	0.00427034
IP3K2	Inositol 1,4,5-triphosphate kinase 2	2.0644	0.018375
Syn2	Syntrophin-like 2	2.06425	0.0279672
Sh	Shaker	2.06139	0.00329721
CG32816	CG32816	2.06004	0.040698
prom	prominin	2.05756	0.00208886
Nrx-1	Neurexin 1	2.05409	0.0153053
Ca-alpha1D	calcium channel alpha-1 subunit	2.05294	0.00538095
CG31028	CG31028	2.05169	0.000275849
CG5224	CG5224	2.05023	0.0099379
CG6495	CG6495	2.04932	0.00247484
CG13937	CG13937	2.04738	0.0324078
CG30502	CG30502	2.04707	0.000487211
CG9153	CG9153	2.04547	0.000144358
CG9460	CG9460	2.04056	0.0265353
PGRP-LA	Peptidoglycan recognition protein LA	2.0365	0.0446375
CG13183 /// DsecCG13183	CG13183 /// ---	2.03555	0.0236536
CG6836	CG6836	2.03397	0.0196314
osp	arc-like wing	2.0325	0.0247493
CG9932	CG9932	2.02831	0.0155946
CG6847 /// DmirCG6847	CG6847 /// CG6847	2.02236	0.0129646
CG3303 /// DmirCG3303	CG3303 /// CG3303	2.02089	0.0444519
CG18600	CG18600	2.02047	0.000133075
Frq1	frequenin	2.01929	0.0176189
CG13623	CG13623	2.01478	0.00209928
CG10237	CG10237	2.01268	0.0412159
mbl	muscleblind	2.01244	0.0349082
DAT	Dopamine transporter	2.01041	0.0270062
CG10598	CG10598	2.00912	0.0484938
vg	vestigial	2.00725	0.00278141
CG2010	CG2010	2.00498	0.00690326
CG11069	CG11069	2.00443	0.0143823
CG17672	CG17672	1.99256	0.00266606
Adgf-A	Adenosine deaminase-related growth factor A	1.99239	0.000575661
CG6310	CG6310	1.99123	0.00255597
CG11594	CG11594	1.99041	0.01668
CG1969	CG1969	1.98577	0.00300305
CG31324	CG31324	1.98538	0.044092
CG17109	CG17109	1.97959	0.000628822
vis	vismay	1.97479	0.0146451
by	tensin	1.96182	0.013661
arg	arginase	1.96177	0.0178065
CG31871	CG31871	1.96094	0.00277309
CG32085	CG32085	1.95846	0.0377902
sano	serrano	1.95825	0.00244237
CG13707	CG13707	1.95718	0.0237896
CG8112	CG8112	1.95617	0.00576743
CG1136	CG1136	1.95613	0.0162473
wbl	windbeutel	1.95251	0.0175231
disco-r	disco-related	1.95193	0.00240032
CG5535	CG5535	1.948	0.000424534
TwdlC	CG14254	1.94384	0.0106987
Ndg	Nidogen-like	1.94158	0.00237792
galectin	galectin	1.93918	0.0442199
CG3408	CG3408	1.93907	0.0036401
CG14253	CG14253	1.93814	0.0213947
CG6739	CG6739	1.93637	0.0260914
CG18473	CG18473	1.93541	0.000821914
CG12523	CG12523	1.92965	0.0137061
trol	Perlecan	1.9281	0.00485663
CG12814	CG12814	1.92461	0.0198855
CG10407	CG10407	1.92292	0.00144281
Eaat1	sodium-dependent glutamate transporter	1.92203	0.00402435
CG15211	CG15211	1.91931	0.0155841
CG13048	CG13048	1.91777	0.00258233
CG11407 /// CG11659 /// CG6300	CG11407 /// CG11659 /// CG6300	1.91648	0.00137084
Sply	Sphingosine-1-phosphate lyase	1.9144	0.0225959
CG1667	CG1667	1.91301	0.00891071
Vha68-2	Vha68-2	1.91188	0.0310546
Trf4-2	CG17462	1.91011	0.0321033
CG15745	CG15745	1.90856	0.0170076
CG6175	CG6175	1.90726	0.0370551
P5cr	Pyrroline 5-carboyxlate reductase	1.90659	0.0134082
CG14351	CG14351	1.90599	0.0103512
CG3921	CG3921	1.90557	0.00575118
CG14770 /// DsimCG14770	CG14770 /// ---	1.90494	0.0303264
CG16936	CG16936	1.90445	0.00278364
Rb97D	Ribonuclear protein at 97D	1.90247	0.00146514
CG14762	gp150-like	1.90139	0.0227441
CG13247	CG13247	1.89238	0.0248342
gk	geko	1.8922	0.00377631
Cyp28a5	Cyp28a5	1.89166	0.0206039
lap	like-AP180	1.89022	0.0339889
CG7607	CG7607	1.89009	0.000910382
CG4593	CG4593	1.88889	0.006823
CG2950	CG2950	1.88795	0.0311502
Tsp42Ec	tetraspanin 42E	1.88308	0.0115188
CG4829	CG4829	1.88083	3.03611e-05
CG8800 /// CG8801	CG8800 /// CG8801	1.87666	0.00612316
blow	blown fuse	1.87458	0.037401
Oli	Olig family	1.87292	0.0196908
nAcRbeta-21C	Dbeta3	1.87219	0.0241359
CG1532	CG1532	1.87135	0.0273162
SPR	CG16752	1.87123	0.00912209
sgg	Glycogen Synthase Kinase 3	1.86855	0.0174942
Tina-1	Troponin C-akin-1	1.86824	0.00928793
jp	junctophilin	1.86783	0.00829015
CG14523	CG14523	1.86751	0.000598296
CG8547	CG8547	1.8673	0.0185492
CG33232 /// DmirCG33232	villin-like /// CG33232	1.86615	0.00147131
t	CG12120	1.86555	0.0406519
wrapper	wrapper	1.86488	0.00582778
dpr20	dpr20	1.86419	0.000165486
Aats-gly	Glycyl-tRNA synthetase	1.86416	0.00056945
CG17211	CG17211	1.86377	0.0299158
CG14132	CG14132	1.86216	0.0134462
CG40498	CG40498	1.86058	0.0254578
CG17646	CG17646	1.86042	0.020706
svp	myosin heavy-chain	1.85996	0.000333098
CG15649	CG15649	1.85984	0.0121225
CG12355	CG12355	1.85981	0.0201716
CG8927	CG8927	1.85702	0.000538376
Cpr50Cb	CG6305	1.85539	0.000231755
CG6129	CG6129	1.85414	0.0122983
CG10026	CG10026	1.8533	0.0103763
CG31374	CG31374	1.85313	0.0376057
LpR2	a2M-receptor-like	1.85153	0.0252775
CG14375	CG14375	1.84945	0.00616769
CG2893	CG2893	1.84806	0.0135732
CG13403	CG13403	1.84781	0.0137125
CG4733 /// DlitCG4733	CG4733 /// CG4733	1.84692	0.00814284
CG9413	CG9413	1.84503	0.0466463
CG13047	CG13047	1.84497	0.000806468
CG6583	CG6583	1.84415	0.00154912
CG10132	CG10132	1.84263	0.00597402
fng	Fringe	1.84056	0.000208634
Rapgap1	Rapgap1	1.83997	0.00104816
CG14526	CG14526	1.83756	0.0110974
Exn	CG3799	1.83716	0.00993752
CG31921	CG31921	1.83633	0.00711172
cpo	couch potato	1.83419	0.00122054
Sr-CI	Scavenger Receptor	1.83357	0.00744627
CG3857	CG3857	1.83002	0.00637564
CG32048	CG32048	1.82711	0.0342016
mod(mdg4)	Modifier67.2	1.82599	0.0204128
Tsp42Eg	tetraspanin 42E	1.81921	0.0229479
Xbp1	X box binding protein-1	1.81858	0.0321443
st	scarlet	1.81768	0.0159141
nrv1	Nervana	1.81691	0.0129077
CG2052	CG2052	1.81335	0.0144869
CG31974	CG31974	1.8115	0.0403608
CG7759	CG7759	1.80701	0.0104657
CG9335	CG9335	1.80649	0.00569283
CG9164	CG9164	1.7999	0.00536467
chrb	charybdis	1.79756	0.00981504
CG4213	CG4213	1.7959	0.0302299
CG13284	CG13284	1.79067	0.00137586
proPo-A3	CG8193	1.78935	0.00528823
CG17321	CG17321	1.78669	0.044121
Atpalpha	Na,K ATPase alpha subunit	1.78513	0.0038054
spir	spire	1.78459	0.0471041
Dg	dystroglycan-like	1.78452	0.0409823
CG3984	CG3984	1.78347	0.0111297
Ady43A	Ady43A	1.78199	0.0063651
CG31100	CG31100	1.7818	0.020336
Spn27A	Dm-serpin-27A	1.78096	0.00523848
CG12084	CG12084	1.78084	0.00127965
CG7180	CG7180	1.77968	0.040542
CG14193	CG14193	1.77938	0.00311515
CG11426	CG11426	1.77579	0.0157349
ttk	tramtrack	1.7741	0.0135684
CG34350	CG11824	1.77191	0.00074656
CG14946	CG14946	1.76823	0.00412384
CG32105	CG32105	1.76597	0.0017428
CG15891 /// CG15892	CG15891 /// CG15892	1.76314	0.00349487
mtTFB1	Mitochondrial Transcription Factor B1	1.76051	0.00131614
Tequila	Tequila	1.76011	0.0445899
CG5567	CG5567	1.75868	0.0419413
IP3K1	Inositol 1,4,5-triphosphate kinase 1	1.75739	0.000160143
CG11409 /// DmirCG11409	CG11409 /// CG11409	1.75678	0.00436522
HLH106	Sterol regulatory element-binding protein	1.75491	0.036468
CG31038	CG31038	1.75399	0.00760502
Mbs	MLC-phosphatase	1.74811	0.0011133
GluRIIE	Glutamate receptor IIE	1.74777	0.0397598
Cpr49Ac	CG8502	1.74674	0.00268155
Sans	Sans	1.74602	0.000184398
CG5435	CG5435	1.74492	0.0014847
G-oalpha47A	brokenhearted	1.7447	0.0219872
CG15186 /// DmauCG15186 /// DsimCG15186	CG15186 /// --- /// ---	1.74402	0.0469722
Hexo2	Hexosaminidase 2	1.74234	0.0038918
Fie	CG1079	1.74187	0.009512
CG14257	CG14257	1.74119	0.0244788
CG3603	CG3603	1.73867	0.0178317
if	alphaPS2 integrin	1.73433	0.0155227
A3-3	A3-3	1.7338	0.0215784
Cha	choline acetyltransferase	1.73372	0.0336125
CG15209	CG15209	1.73344	0.00209679
slou	slouch	1.73066	0.00547682
CG1444	CG1444	1.73065	0.00599525
CAH1	Carbonic anhydrase 1	1.7299	0.0154997
PGRP-SB1	PGRP-SB1	1.72656	0.000183234
CG8740	CG8740	1.72529	0.0142144
Karl	Karl	1.72524	0.00122482
PGRP-LF	PRGP-like	1.72271	0.0119198
CG9098	CG9098	1.7221	0.0181241
CG7920	CG7920	1.72022	0.0172188
gogo	golden goal	1.71977	0.0282714
CG2924	CG2924	1.71877	0.00961802
Trx-2	thioredoxin	1.71782	0.000264656
CG17564	CG17564	1.71631	2.40365e-05
CG33275	CG33275	1.71491	0.0398808
CG5597	CG5597	1.71321	0.0393975
l(1)G0045	lethal (1) G0045	1.71249	0.027374
l(2)03709	lethal (2) 03709	1.70851	0.0121115
Sc2	Ubiquitin-63E	1.7079	0.00233921
CG30154	CG30154	1.70703	0.0103429
CG16711	CG16711	1.70696	0.0041485
neuroligin	neuroligin	1.7049	0.0470254
CG8713	CG8713	1.7036	0.0129053
Ca-P60A	organellar-type Ca-ATPase	1.7022	0.0172438
CG2641	CG2641	1.70193	0.0458066
scf	supercoiling factor	1.69955	0.00280996
CG12071	CG12071	1.69931	0.0157943
SelR	methionine-R-sulfoxide reductase	1.69832	0.000215241
CG3348	CG3348	1.69787	0.00594393
Hs3st-A	CG33147	1.69769	0.0265646
Rbp9	female sterile(2)Bridges	1.69732	0.00661056
CG3880 /// DlitCG3880 /// DpseGA17747	CG3880 /// CG3880 /// GA17747	1.69523	0.0492417
C901	C901	1.6908	0.0411652
GV1	GV1	1.69079	0.00148708
Scgbeta	Sarcoglycan beta	1.69008	0.043851
CG7560	CG7560	1.68878	0.00925059
tll	tailless	1.68801	0.0273092
Cyp4e1	Cytochrome P450-4e1	1.68761	0.0257203
VhaSFD	Vacuolar H[+]-ATPase SFD subunit	1.68446	0.000564624
NK7.1	NK7.1	1.68415	0.0011647
CG30195	CG30195	1.6838	0.0144969
CG15786	CG15786	1.68264	0.00446935
capu	cappuccino	1.68239	0.00220472
miple	miple	1.68213	0.00406483
TpnC41C	Troponin C at 41C	1.68199	0.0173578
CG8563	CG8563	1.6776	0.00235953
CG10077	CG10077	1.67373	6.16242e-05
CG9372	CG9372	1.67245	0.00709442
Duox	Dual oxidase	1.66641	0.0402937
CG15047	CG15047	1.66377	0.0419994
CG5618	CG5618	1.65864	0.00116213
CG8503	CG8503	1.65626	0.00368622
n-syb	N-synaptobrevin	1.65294	0.00243894
CG31781	CG31781	1.65045	0.00851894
CG16756	CG16756	1.65043	0.0057438
CG15313	CG15313	1.64862	0.00185171
Thd1	Thd1	1.6478	0.00682202
CG31044	CG31044	1.646	0.00630396
Cyt-b5-r	Cytochrome b5-related	1.64235	0.0184589
CG13393	CG13393	1.64091	0.000178298
CG10005	CG10005	1.64018	0.031469
alpha-Est3	fragment B	1.63818	0.0136362
CG3257	CG3257	1.63713	0.0315276
v	vermilion	1.63697	0.000524398
CG4721	CG4721	1.63655	0.038814
CG14515	CG14515	1.6354	0.00528484
Ance-5	Ance-5	1.63374	0.0187471
CG31665	fibropellin	1.6333	0.0258973
CG8839	CG8839	1.63169	0.0118653
gb	CG6070	1.63119	0.00349894
CG10570	CG10570	1.63064	0.0155201
CG7056	CG7056	1.63052	0.0130517
salr	sal-related	1.62763	0.000378217
ara	iroquois	1.62539	0.016425
foxo	forkhead box, sub-group O	1.62515	0.0296642
CG10249	CG10249	1.62295	0.00303342
Dredd	caspase	1.62293	0.0122785
Plc21C	Phospholipase C at 21C	1.62289	0.0105427
CG3011 /// DsecCG3011	CG3011 /// ---	1.62128	0.000231931
CG13409	CG13409	1.6155	0.000281574
CG13875	CG13875	1.61445	0.0258425
sda	slamdance	1.61439	0.0198269
CG6891	CG6891	1.61324	0.00580285
Jheh1	JH-epoxide hydrolase	1.61282	0.00357046
nec	serpin43Ac	1.6126	0.0229033
CG15650	CG15650	1.61164	0.00228152
CG8155	CG8155	1.61127	0.00320423
TpnC25D	TpnC25D	1.61121	0.0198038
Gbeta5	Gbeta5	1.61035	0.00835708
CG7188	CG7188	1.60908	0.00087565
CG15117	CG15117	1.6084	0.0296427
Actbeta	activin-beta	1.60791	0.0382705
CG14655	CG14655	1.60682	0.0375897
CG2225	CG2225	1.60648	0.0149035
CG31607	CG31607	1.60564	0.0196551
CG12811	CG12811	1.60498	0.0472232
CG32036	CG32036	1.60406	0.00946944
btd	buttonhead	1.60367	0.00645788
CG4945	CG4945	1.60344	0.0392103
CG8446	CG8446	1.60173	0.0308053
fus	fusilli	1.60135	0.00484972
CG31051	CG31051	1.59959	0.0318583
robo3	robo3	1.59832	0.00769816
CG3999 /// DsecCG3999	CG3999 /// ---	1.5975	0.00331832
scu	scully	1.59515	0.0175122
Cpr78Cb	CG7663	1.5948	0.0241593
bi	optomotorblind	1.59247	0.00846813
CG11382	CG11382	1.58734	0.0261883
CG13321	CG13321	1.58692	0.00106062
Hsp60	heat shock protein 60 kDa	1.58606	0.00271722
amon	amontillado	1.58465	0.0313657
CG1814	CG1814	1.5821	0.0381899
CG4500 /// DsecCG4500	CG4500 /// ---	1.58118	0.00208649
CG9960 /// snapin	CG9960 /// snapin	1.58075	0.0329844
Dot	Dorothy	1.57953	0.0179043
CG15250	CG15250	1.57803	0.00204563
CG32690	CG32690	1.57566	0.00200195
TepIII	Thiolester containing protein III	1.5756	0.0102675
Lsp1gamma	Larval serum protein 1 gamma	1.57515	0.00722039
CG1749	CG1749	1.57476	0.0130332
Tsp42Eh	tetraspanin 42E	1.57434	0.0170204
nimB1	CG33119	1.57348	0.0280088
Gtp-bp	GTP-binding protein	1.57325	0.00502654
GC	gamma-glutamyl carboxylase	1.57168	0.003309
CG11198	Acetyl-CoA carboxylase	1.56649	0.0162145
CG40115	CG40115	1.56591	0.0353279
CG12817	CG12817	1.56445	0.0482296
CG18542	CG18542	1.56442	0.00237251
Hr78	X receptor at 78E/F	1.56194	0.0161553
CG4587	CG4587	1.56006	0.018953
Cpr62Bb	CG13935	1.56004	0.00716002
CG8412	CG8412	1.55923	0.0222289
CG32397	CG32397	1.5571	0.0124989
CG11670	CG11670	1.55704	0.00827551
Vha13	Vacuolar H[+] ATPase G-subunit	1.55414	0.00548471
Mmp2	Matrix metalloproteinase 2	1.55214	0.00309642
Yp3	yolk protein	1.55193	0.012991
CG8866	CG8866	1.55037	0.0238248
CG34010	CG34010	1.55034	0.00944931
CG10632	CG10632	1.54946	0.00555173
Syt7	Synaptotagmin VII	1.54916	0.0414886
Dh31-R1	CG32843	1.54687	0.0377392
kat-60L1	katanin p60-like 1	1.54662	0.0145047
CG34445	---	1.54644	0.0284978
CG32302	CG32302	1.54644	0.0158944
Tango13	Transport and Golgi organization 13	1.54638	0.0113351
CG14527	CG14527	1.5446	0.0132654
Hsc70-3	immunoglobulin binding protein	1.54243	0.000183824
CG5226	CG5226	1.54131	0.0498036
CG3556	CG3556	1.53992	0.0143504
nito	One Twenty Two	1.53488	0.0275222
CG11151	transcript 2	1.53342	0.0197095
rdgB	receptor-degeneration-II	1.53275	0.0284801
CalpA	Calpain A	1.5327	0.0112611
CG3371	CG3371	1.53261	0.00660876
CG42258	CG15926	1.52796	0.0369332
kirre	dumbfounded	1.5274	0.00107944
CG5687	CG5687	1.52654	0.0059311
fd59A	forkhead domain 59A	1.52648	0.0276831
CG7442	CG7442	1.52625	0.000221275
CG17549	CG17549	1.5256	0.0252017
nonA	no-on-transient A	1.52532	0.0105558
Cpr78E	CG7160	1.52519	0.0327439
CG6765	CG6765	1.52402	0.00639559
Tsp68C	Tetraspanin 68C	1.52085	0.00787636
CG3246	CG3246	1.5208	0.00694042
CG3285	CG3285	1.51828	0.00231116
CG4407	CG4407	1.51757	0.0284667
CG17562	CG17562	1.51607	0.0494617
CG6038	CG6038	1.51515	0.0148907
CG13255	CG13255	1.51357	0.0376267
CycG	cyclin G1	1.51095	0.036023
Drl-2	Derailed 2	1.50946	0.0356494
CG17278	CG17278	1.50873	0.0433697
Aats-lys	Lysyl-tRNA synthetase	1.50852	0.0219896
Ror	Ror	1.50805	0.000647564
rab3-GEF	rab3-GEF	1.50547	0.00878609
CG33468	CG33468	1.50529	0.0204046
CG10908	Dm Derlin-1	1.5045	0.00417669
CG30080	CG30080	1.50235	0.00198919
CG8791	CG8791	1.50152	0.0277806
CG12918	CG12918	1.50004	0.0208816
CG10799	CG10799	1.49977	0.0285487
mld	molting defective	1.49823	0.0315036
CG11227 /// CG13630	CG11227 /// CG13630	1.4958	0.00890014
Rfx	Regulatory factor X	1.49494	0.0168539
CG4250	CG4250	1.49491	0.024848
CG1354	CG1354	1.49453	2.01146e-05
HDAC4	HDAC4	1.49388	0.000284579
Hs6st	Heparan sulfate 6-O-sulfotransferase	1.49331	0.00615779
CG31291	CG31291	1.49286	0.00698834
mira	Miranda	1.49106	0.00157755
CG2812	CG2812	1.48701	0.00421761
CG8306	CG8306	1.48679	0.000565869
CG32791	CG32791	1.48285	0.0261542
vvl	ventral veins lacking	1.48251	0.0336685
CG13045	CG13045	1.48178	0.00513902
VAChT	VAChT	1.48106	0.041088
XRCC1	XRCC1	1.47806	0.0159868
alph	alphabet	1.47672	0.00590126
pxb	baikal	1.47533	0.0428157
Pvf2	VEGF-related factor 2	1.47516	0.0281534
CG5397	CG5397	1.47492	0.0315731
rpr	reaper	1.47443	0.00643649
gol	goliath	1.47316	0.0412153
CG34136	CG34136	1.46773	0.0161521
grass	CG5896	1.46709	0.0168533
mwh	multiple wing hairs	1.46651	0.0384968
CG6184	CG6184	1.46638	0.0429822
CG5077	CG5077	1.46471	0.0178721
PNUTS	PNUTS	1.46453	0.0248881
Vha100-2	Vha100-2	1.46365	0.0491553
alpha-Est4	fragment C	1.462	0.0138179
CG14207	small heat shock protein hsp20 family	1.46017	0.011249
crol	crooked legs	1.45999	0.0151376
CG9008	CG9008	1.45913	0.0219982
CG5626	CG5626	1.45872	0.0133449
CG9436	CG9436	1.45787	0.0100352
spt4	spt4	1.45771	0.000249006
CG11073	CG11073	1.45586	0.0129699
Ubx	bithorax	1.45495	0.000471878
hig	hikaru genki	1.45418	0.0350884
CG11727 /// DsimCG11727	CG11727 /// CG11727	1.45206	0.0102228
Eaat2	sodium-dependent excitatory amino acid transporter 2	1.45155	0.0318327
Ubqn	CG14224	1.44853	0.00551515
CG11155	CG11155	1.44307	0.0464485
CG9238	CG9238	1.4409	0.022309
mmy	cabrio	1.44084	0.00539147
Tsp	Thrombospondin	1.44003	0.0052568
CG11836	CG11836	1.43901	0.040028
pyd	tamou	1.43865	0.0198906
Cyp310a1	Cyp310a1	1.43838	0.0402505
CG1681	CG1681	1.43809	0.0261289
Klp54D	Kinesin-like protein at 54D	1.43645	0.0452125
CG4766 /// DmauCG4766 /// DsimCG4766	CG4766 /// --- /// ---	1.4364	0.00242863
CG10483	CG10483	1.43407	0.0167003
SP2353	agrin-like	1.4327	0.0210154
CG4022	CG4022	1.43242	0.0359857
CG6663	CG6663	1.43183	0.0327799
CG31690	CG31690	1.43128	0.00121612
CG32736 /// CG42308	CG32736 /// ---	1.43106	0.0123239
Rala	anon-fast-evolving-1H4	1.43084	0.0114357
CG4393	CG4393	1.43053	0.00239533
CG32444 /// DsimCG32444	aldose 1-epimerase /// CG32444	1.4299	0.0113825
CG42611	LDL-receptor-related protein	1.42558	0.00723324
CG5946	CG5946	1.42538	0.0177618
ERp60	anon-fast-evolving-3D9	1.42497	0.00603102
CG5630	CG5630	1.42413	0.000508706
CG8021	CG8021	1.42341	0.0090057
CG42361	---	1.4234	0.0165352
CG3530	MYOTUBULARIN-like	1.42312	0.00541997
CG10413	CG10413	1.42295	0.0334168
al	aristaless	1.42247	0.00421242
CG31832	CG31832	1.42212	0.0495354
CG8311	CG8311	1.42173	0.0423256
Eip74EF	ecdysone inducible protein	1.42168	0.0265588
CG3703	CG3703	1.42056	0.00748416
CG14394	CG14394	1.42041	0.0142551
CG30269	CG30269	1.42037	0.011402
CG18641	CG18641	1.4202	0.0424282
beat-IIa	beaten path IIa	1.41996	0.0452492
CG3823	CG3823	1.41984	0.0061185
Rfabg	lipophorin	1.41789	0.0149808
Caps	Calcium activated protein for secretion	1.41711	0.0235625
Jheh3	Juvenile hormone epoxide hydrolase 3	1.4171	0.00766029
Hrb98DE	hnRNA-binding protein 1	1.41684	0.0410658
Ptp61F	protein tyrosine phosphatase	1.41504	2.00198e-05
CG5862	CG5862	1.41486	0.00501163
CG40336	CG40336	1.41474	0.0225015
CG32196	CG32196	1.4147	0.0237208
CG5538 /// CG8397	CG5538 /// CG8397	1.41354	0.00786221
CG7028	CG7028	1.41325	0.00852439
Esp	Epidermal stripes and patches	1.41302	0.00141905
CG5151	CG5151	1.41279	0.0378197
CG13606	CG13606	1.41276	0.00126763
LKR	CG7144	1.41219	0.0212721
bbc	CG6016	1.41132	0.00888784
CG17119	CG17119	1.41129	0.0135584
CG10232	CG10232	1.40867	0.0327833
CG1753	CG1753	1.4086	0.047376
CG34382	CG14165	1.40696	0.00712988
CG17996	CG17996	1.40605	0.0185389
CG31660	CG31660	1.40558	0.00164009
zetaCOP	zetaCOP	1.40498	0.0234032
CG31221	CG31221	1.40325	0.0237133
CG32536 /// CG32537	CG32536 /// CG32537	1.40314	0.0217897
Nox	NADPH oxidase	1.40163	0.00438306
CG34396	CG15654	1.4016	0.0398606
CG7220	CG7220	1.40072	0.0131089
veli	veli	1.40055	0.000731961
CG31036	CG31036	1.40027	0.0144645
